# Supplementary material for: Bis(2-meth­oxy­anilinium) hexa­bromido­stannate(IV) dihydrate
Source: Acta Crystallogr Sect E Struct Rep Online. 2013 Nov 23;69(Pt 12):m678–9. doi: 10.1107/S1600536813031681 (PMC3885007; doi:10.1107/S1600536813031681)
Supplement: Supplementary file 1 [file e-69-0m678-sup1.cif]

##############################################################################
#                                                                            #
# This CIF contains the data in a paper accepted for publication in          #
# Acta Crystallographica Section E. It conforms to the requirements of       #
# Notes for Authors for Acta Crystallographica Section E, and has been       #
# peer reviewed under the auspices of the IUCr Commission on Journals.       #
#                                                                            #
# Full details of the Crystallographic Information File format               #
# are given in the paper "The Crystallographic Information File (CIF):       #
# a New Standard Archive File for Crystallography" by S. R. Hall, F. H.      #
# Allen and I. D. Brown [Acta Cryst. (1991), A47, 655-685].                  #
#                                                                            #
# The current version of the core CIF dictionary is obtainable from          #
# ftp://ftp.iucr.org/pub/cif_core.dic.                                       #
#                                                                            #
# Software is freely available for graphical display of the structure(s)     #
# in this CIF. For information consult the CIF software page                 #
# http://www.iucr.org/resources/cif/software.                                #
#                                                                            #
# This file may be used for bona fide research purposes within the           #
# scientific community so long as proper attribution is given to the journal # 
# article from which it was obtained.                                        #
#                                                                            #
##############################################################################
data_I
_audit_creation_method     SHELXL-97
_database_code_depnum_ccdc_archive     'CCDC 972899'
_chemical_name_systematic
;
Bis(2-methoxyanilinium) hexabromidostannate(IV) dihydrate
;
_chemical_name_common     '(C7H10NO)2.SnBr6.2H2O '
_chemical_formula_moiety     '2(C7 H10 N O +), Br6 Sn 2-, 2(H2 O)'
_chemical_formula_sum     'C14 H24 Br6 N2 O4 Sn'
_chemical_formula_iupac     '(C7 H10 N O)2 [Sn Br6], 2H2 O'
_chemical_formula_weight     882.50
_chemical_melting_point     ?
_symmetry_cell_setting     monoclinic
_symmetry_space_group_name_H-M     'P 21/a'
_symmetry_space_group_name_Hall     '-P 2yab'
loop_
    _symmetry_equiv_pos_as_xyz
    'x, y, z'
    '-x+1/2, y+1/2, -z'
    '-x, -y, -z'
    'x-1/2, -y-1/2, z'
_cell_length_a     10.8728(7)
_cell_length_b     13.4403(10)
_cell_length_c     9.0695(6)
_cell_angle_alpha     90.00
_cell_angle_beta     103.680(5)
_cell_angle_gamma     90.00
_cell_volume     1287.76(15)
_cell_formula_units_Z     2
_cell_measurement_reflns_used     5970
_cell_measurement_theta_min     3.59
_cell_measurement_theta_max     24.71
_cell_measurement_temperature     293(2)
_exptl_crystal_description     prism
_exptl_crystal_colour     yellow
_exptl_crystal_size_max     0.10
_exptl_crystal_size_mid     0.10
_exptl_crystal_size_min     0.10
_exptl_crystal_density_diffrn     2.276
_exptl_crystal_density_meas     2.276
_exptl_crystal_density_method     'not measured'
_exptl_crystal_F_000     828
_exptl_absorpt_coefficient_mu     10.321
_exptl_absorpt_correction_type     multi-scan
_exptl_absorpt_process_details
;
(CrysAlis RED; Agilent, 2012)
;
_exptl_absorpt_correction_T_min     0.356
_exptl_absorpt_correction_T_max     0.371
_exptl_special_details     ?
_diffrn_ambient_temperature     293(2)
_diffrn_radiation_type     MoK\a
_diffrn_radiation_wavelength     0.71073
_diffrn_radiation_source     'fine-focus sealed tube'
_diffrn_radiation_monochromator     graphite
_diffrn_measurement_device_type     'Agilent Xcalibur (Sapphire2)'
_diffrn_measurement_method     '\w scans'
_diffrn_detector_area_resol_mean     ?
_diffrn_reflns_number     7762
_diffrn_reflns_av_R_equivalents     0.0515
_diffrn_reflns_av_sigmaI/netI     0.0338
_diffrn_reflns_theta_min     3.59
_diffrn_reflns_theta_max     24.71
_diffrn_reflns_theta_full     24.71
_diffrn_measured_fraction_theta_max     0.996
_diffrn_measured_fraction_theta_full     0.996
_diffrn_reflns_limit_h_min     -12
_diffrn_reflns_limit_h_max     12
_diffrn_reflns_limit_k_min     -11
_diffrn_reflns_limit_k_max     15
_diffrn_reflns_limit_l_min     -10
_diffrn_reflns_limit_l_max     10
_diffrn_standards_number     2
_diffrn_standards_interval_count     ?
_diffrn_standards_interval_time     120
_diffrn_standards_decay_%     ?
_refine_special_details
;
Refinement of <i>F</i>^2^ against ALL reflections. The weighted <i>R</i>-factor
<i>wR</i> and goodness of fit <i>S</i> are based on <i>F</i>^2^, conventional
<i>R</i>-factors <i>R</i> are based on <i>F</i>, with <i>F</i> set to zero for
negative <i>F</i>^2^. The threshold expression of <i>F</i>^2^ >
\s(<i>F</i>^2^) is used only for calculating <i>R</i>-factors(gt) <i>etc</i>.
and is not relevant to the choice of reflections for refinement.
<i>R</i>-factors based on <i>F</i>^2^ are statistically about twice as large
as those based on <i>F</i>, and <i>R</i>- factors based on ALL data will be
even larger.
;
_reflns_number_total     2188
_reflns_number_gt     1854
_reflns_threshold_expression     I>2sigma(I)
_refine_ls_structure_factor_coef     Fsqd
_refine_ls_matrix_type     full
_refine_ls_R_factor_all     0.0695
_refine_ls_R_factor_gt     0.0611
_refine_ls_wR_factor_gt     0.1484
_refine_ls_wR_factor_ref     0.1561
_refine_ls_goodness_of_fit_ref     1.069
_refine_ls_restrained_S_all     1.098
_refine_ls_number_reflns     2188
_refine_ls_number_parameters     133
_refine_ls_number_restraints     9
_refine_ls_hydrogen_treatment     mixed
_refine_ls_weighting_scheme     calc
_refine_ls_weighting_details
        'calc w=1/[\s^2^(Fo^2^)+(0.0686P)^2^+18.8968P] where P=(Fo^2^+2Fc^2^)/3'
_atom_sites_solution_hydrogens     geom
_atom_sites_solution_primary     direct
_atom_sites_solution_secondary     difmap
_refine_ls_shift/su_max     0.000
_refine_ls_shift/su_mean     0.000
_refine_diff_density_max     1.507
_refine_diff_density_min     -1.443
_refine_ls_extinction_method     'SHELXL97 (Sheldrick, 2008)'
_refine_ls_extinction_coef     0.0039(8)
_refine_ls_extinction_expression
                                  'Fc^*^=kFc[1+0.001xFc^2^\l^3^/sin(2\q)]^-1/4^'
loop_
    _atom_type_symbol
    _atom_type_description
    _atom_type_scat_dispersion_real
    _atom_type_scat_dispersion_imag
    _atom_type_scat_source
    'C' 'C' 0.0033 0.0016
                         'International Tables Vol C Tables 4.2.6.8 and 6.1.1.4'
    'H' 'H' 0.0000 0.0000
                         'International Tables Vol C Tables 4.2.6.8 and 6.1.1.4'
    'Br' 'Br' -0.2901 2.4595
                         'International Tables Vol C Tables 4.2.6.8 and 6.1.1.4'
    'N' 'N' 0.0061 0.0033
                         'International Tables Vol C Tables 4.2.6.8 and 6.1.1.4'
    'O' 'O' 0.0106 0.0060
                         'International Tables Vol C Tables 4.2.6.8 and 6.1.1.4'
    'Sn' 'Sn' -0.6537 1.4246
                         'International Tables Vol C Tables 4.2.6.8 and 6.1.1.4'
_computing_data_collection
;
<i>CrysAlis PRO</i> (Agilent, 2012)
;
_computing_cell_refinement
;
<i>CrysAlis PRO</i> (Agilent, 2012)
;
_computing_data_reduction
;
<i>CrysAlis RED</i> (Agilent, 2012)
;
_computing_structure_solution     'SHELXS97 (Sheldrick, 2008)'
_computing_structure_refinement     'SHELXL97 (Sheldrick, 2008)'
_computing_molecular_graphics
;DIAMOND (Brandenburg <i>et al.</i>, 1999) and
 Mercury (Macrae <i>et al.</i>, 2008)
;
_computing_publication_material     'WinGX (Farrugia, 2012)'
loop_
    _atom_site_type_symbol
    _atom_site_label
    _atom_site_fract_x
    _atom_site_fract_y
    _atom_site_fract_z
    _atom_site_U_iso_or_equiv
    _atom_site_adp_type
    _atom_site_calc_flag
    _atom_site_refinement_flags
    _atom_site_occupancy
    _atom_site_symmetry_multiplicity
    _atom_site_disorder_assembly
    _atom_site_disorder_group
    Sn Sn1 0.5000 0.5000 0.5000 0.0316(4) Uani d S 1 2 . .
    Br Br2 0.42826(15) 0.67591(9) 0.41106(12) 0.0609(5) Uani d . 1 1 . .
    Br Br3 0.56362(12) 0.57192(8) 0.72849(10) 0.0444(4) Uani d . 1 1 . .
    Br Br1 0.22150(13) 0.46965(11) 0.51438(14) 0.0582(5) Uani d . 1 1 . .
    O OW 0.3159(10) 0.1977(7) 0.3700(8) 0.056(2) Uani d D 1 1 . .
    N N1 0.5673(10) 0.1749(8) 0.2638(9) 0.047(2) Uani d . 1 1 . .
    H H1A 0.5324 0.1285 0.3109 0.071 Uiso calc R 1 1 . .
    H H1B 0.5596 0.2341 0.3048 0.071 Uiso calc R 1 1 . .
    H H1C 0.6489 0.1611 0.2738 0.071 Uiso calc R 1 1 . .
    O O1 0.3632(11) 0.0449(7) 0.1485(10) 0.068(3) Uani d . 1 1 . .
    C C1 0.5131(11) 0.1763(8) 0.1279(11) 0.043(3) Uani d D 1 1 . .
    C C2 0.4114(12) 0.1068(9) 0.0787(10) 0.050(3) Uani d D 1 1 . .
    C C6 0.5699(11) 0.2478(9) 0.0605(10) 0.052(3) Uani d D 1 1 . .
    H H6 0.6399 0.2847 0.1101 0.063 Uiso calc R 1 1 . .
    C C4 0.4156(15) 0.1880(12) -0.1337(13) 0.072(4) Uani d D 1 1 . .
    H H4 0.3809 0.1929 -0.2375 0.086 Uiso calc R 1 1 . .
    C C7 0.2509(19) -0.0282(12) 0.0978(18) 0.081(5) Uani d . 1 1 . .
    H H7A 0.2398 -0.0658 0.1838 0.122 Uiso calc R 1 1 . .
    H H7B 0.2682 -0.0728 0.0225 0.122 Uiso calc R 1 1 . .
    H H7C 0.1751 0.0086 0.0557 0.122 Uiso calc R 1 1 . .
    C C3 0.3580(13) 0.1144(11) -0.0702(11) 0.077(5) Uani d D 1 1 . .
    H H3 0.2914 0.0753 -0.1227 0.092 Uiso calc R 1 1 . .
    C C5 0.5122(16) 0.2580(13) -0.0858(11) 0.081(5) Uani d D 1 1 . .
    H H5 0.5338 0.3061 -0.1489 0.097 Uiso calc R 1 1 . .
    H H1W 0.360(10) 0.238(7) 0.439(10) 0.08(5) Uiso d D 1 1 . .
    H H2W 0.297(16) 0.139(6) 0.402(14) 0.10(6) Uiso d D 1 1 . .
loop_
    _atom_site_aniso_label
    _atom_site_aniso_U_11
    _atom_site_aniso_U_22
    _atom_site_aniso_U_33
    _atom_site_aniso_U_12
    _atom_site_aniso_U_13
    _atom_site_aniso_U_23
    Sn1 0.0520(7) 0.0323(6) 0.0091(5) 0.0004(4) 0.0045(4) -0.0037(3)
    Br2 0.1150(12) 0.0381(7) 0.0191(6) 0.0070(6) -0.0052(6) 0.0030(4)
    Br3 0.0776(9) 0.0429(7) 0.0101(5) -0.0015(5) 0.0054(5) -0.0050(4)
    Br1 0.0642(8) 0.0749(9) 0.0411(7) -0.0200(7) 0.0237(6) -0.0303(6)
    OW 0.099(7) 0.055(5) 0.015(3) -0.019(5) 0.015(4) 0.005(3)
    N1 0.065(6) 0.057(6) 0.018(4) 0.006(5) 0.005(4) 0.007(4)
    O1 0.106(8) 0.061(6) 0.038(5) -0.027(5) 0.021(5) -0.010(4)
    C1 0.060(7) 0.048(6) 0.020(5) 0.007(5) 0.010(5) 0.004(4)
    C2 0.066(8) 0.059(8) 0.031(6) -0.001(6) 0.021(5) -0.016(5)
    C6 0.066(8) 0.063(8) 0.023(5) 0.001(6) 0.000(5) 0.000(5)
    C4 0.088(10) 0.113(13) 0.016(5) 0.000(9) 0.015(6) 0.020(7)
    C7 0.131(15) 0.061(9) 0.057(9) -0.034(9) 0.035(9) -0.032(7)
    C3 0.068(9) 0.113(13) 0.041(7) 0.001(9) -0.004(6) -0.048(8)
    C5 0.104(12) 0.100(12) 0.035(7) -0.003(10) 0.010(7) -0.012(8)
_geom_special_details
;
All e.s.d.'s (except the e.s.d. in the dihedral angle between two l.s. planes)
are estimated using the full covariance matrix. The cell e.s.d.'s are taken
into account individually in the estimation of e.s.d.'s in distances, angles
and torsion angles; correlations between e.s.d.'s in cell parameters are only
used when they are defined by crystal symmetry. An approximate (isotropic)
treatment of cell e.s.d.'s is used for estimating e.s.d.'s involving l.s.
planes.
;
loop_
    _geom_bond_atom_site_label_1
    _geom_bond_atom_site_label_2
    _geom_bond_site_symmetry_2
    _geom_bond_distance
    _geom_bond_publ_flag
    Sn1 Br3 . 2.2426(9) ?
    Sn1 Br3 3_666 2.2426(9) ?
    Sn1 Br2 . 2.5595(11) ?
    Sn1 Br2 3_666 2.5595(11) ?
    Sn1 Br2 3_666 2.5595(11) ?
    Sn1 Br1 . 3.0886(13) ?
    Sn1 Br1 3_666 3.0886(13) ?
    OW H1W . 0.88(9) ?
    OW H2W . 0.88(9) ?
    N1 C1 . 1.234(13) ?
    N1 H1A . 0.8900 ?
    N1 H1B . 0.8900 ?
    N1 H1C . 0.8900 ?
    O1 C2 . 1.235(14) ?
    O1 C7 . 1.550(18) ?
    C1 C6 . 1.363(9) ?
    C1 C2 . 1.437(16) ?
    C2 C3 . 1.341(9) ?
    C6 C5 . 1.333(9) ?
    C6 H6 . 0.9300 ?
    C4 C3 . 1.368(9) ?
    C4 C5 . 1.40(2) ?
    C4 H4 . 0.9300 ?
    C7 H7A . 0.9600 ?
    C7 H7B . 0.9600 ?
    C7 H7C . 0.9600 ?
    C3 H3 . 0.9300 ?
    C5 H5 . 0.9300 ?
loop_
    _geom_angle_atom_site_label_1
    _geom_angle_atom_site_label_2
    _geom_angle_atom_site_label_3
    _geom_angle_site_symmetry_1
    _geom_angle_site_symmetry_3
    _geom_angle
    _geom_angle_publ_flag
    Br3 Sn1 Br3 . 3_666 180.0 ?
    Br3 Sn1 Br2 . . 84.12(4) ?
    Br3 Sn1 Br2 3_666 . 95.88(4) ?
    Br3 Sn1 Br2 . 3_666 95.88(4) ?
    Br3 Sn1 Br2 3_666 3_666 84.12(4) ?
    Br2 Sn1 Br2 . 3_666 180.0 ?
    Br3 Sn1 Br2 . 3_666 95.88(4) ?
    Br3 Sn1 Br2 3_666 3_666 84.12(4) ?
    Br2 Sn1 Br2 . 3_666 180.0 ?
    Br2 Sn1 Br2 3_666 3_666 0.00(5) ?
    Br3 Sn1 Br1 . . 96.26(4) ?
    Br3 Sn1 Br1 3_666 . 83.74(4) ?
    Br2 Sn1 Br1 . . 84.64(5) ?
    Br2 Sn1 Br1 3_666 . 95.36(5) ?
    Br2 Sn1 Br1 3_666 . 95.36(5) ?
    Br3 Sn1 Br1 . 3_666 83.74(4) ?
    Br3 Sn1 Br1 3_666 3_666 96.26(4) ?
    Br2 Sn1 Br1 . 3_666 95.36(5) ?
    Br2 Sn1 Br1 3_666 3_666 84.64(5) ?
    Br2 Sn1 Br1 3_666 3_666 84.64(5) ?
    Br1 Sn1 Br1 . 3_666 180.00(5) ?
    H1W OW H2W . . 116.9(4) ?
    C1 N1 H1A . . 109.5 ?
    C1 N1 H1B . . 109.5 ?
    H1A N1 H1B . . 109.5 ?
    C1 N1 H1C . . 109.5 ?
    H1A N1 H1C . . 109.5 ?
    H1B N1 H1C . . 109.5 ?
    C2 O1 C7 . . 132.4(11) ?
    N1 C1 C6 . . 107.4(10) ?
    N1 C1 C2 . . 116.8(9) ?
    C6 C1 C2 . . 135.8(9) ?
    O1 C2 C3 . . 115.7(12) ?
    O1 C2 C1 . . 131.9(9) ?
    C3 C2 C1 . . 112.4(10) ?
    C5 C6 C1 . . 111.2(11) ?
    C5 C6 H6 . . 124.4 ?
    C1 C6 H6 . . 124.4 ?
    C3 C4 C5 . . 137.6(11) ?
    C3 C4 H4 . . 111.2 ?
    C5 C4 H4 . . 111.2 ?
    O1 C7 H7A . . 109.5 ?
    O1 C7 H7B . . 109.5 ?
    H7A C7 H7B . . 109.5 ?
    O1 C7 H7C . . 109.5 ?
    H7A C7 H7C . . 109.5 ?
    H7B C7 H7C . . 109.5 ?
    C2 C3 C4 . . 110.3(10) ?
    C2 C3 H3 . . 124.8 ?
    C4 C3 H3 . . 124.8 ?
    C6 C5 C4 . . 112.5(12) ?
    C6 C5 H5 . . 123.8 ?
    C4 C5 H5 . . 123.8 ?
loop_
    _geom_torsion_atom_site_label_1
    _geom_torsion_atom_site_label_2
    _geom_torsion_atom_site_label_3
    _geom_torsion_atom_site_label_4
    _geom_torsion_site_symmetry_1
    _geom_torsion_site_symmetry_2
    _geom_torsion_site_symmetry_3
    _geom_torsion_site_symmetry_4
    _geom_torsion
    _geom_torsion_publ_flag
    C7 O1 C2 C3 . . . . 0(2) ?
    C7 O1 C2 C1 . . . . 177.8(14) ?
    N1 C1 C2 O1 . . . . 2(2) ?
    C6 C1 C2 O1 . . . . -178.2(15) ?
    N1 C1 C2 C3 . . . . 179.6(12) ?
    C6 C1 C2 C3 . . . . -1(2) ?
    N1 C1 C6 C5 . . . . -176.6(13) ?
    C2 C1 C6 C5 . . . . 4(2) ?
    O1 C2 C3 C4 . . . . 177.3(13) ?
    C1 C2 C3 C4 . . . . -0.6(17) ?
    C5 C4 C3 C2 . . . . -2(3) ?
    C1 C6 C5 C4 . . . . -4.5(19) ?
    C3 C4 C5 C6 . . . . 5(3) ?
loop_
    _geom_hbond_atom_site_label_D
    _geom_hbond_atom_site_label_H
    _geom_hbond_atom_site_label_A
    _geom_hbond_site_symmetry_A
    _geom_hbond_distance_DH
    _geom_hbond_distance_HA
    _geom_hbond_distance_DA
    _geom_hbond_angle_DHA
    N1 H1B Br2 3_666 0.89 2.82 3.557(9) 140.9
    N1 H1C OW 4_665 0.89 2.63 3.151(15) 118.5
    OW H1W Br2 3_666 0.88(9) 2.64(9) 3.457(9) 154(11)
    OW H2W Br1 2_546 0.88(9) 2.42(9) 3.296(8) 171(16)
    C7 H7A Br1 2_546 0.96 2.71 3.459(15) 135.1
    N1 H1A Br1 4_665 0.89 2.75 3.154(9) 108.8
    C5 H5 Br2 3_665 0.93 2.52 3.289(12) 140.3
_iucr_refine_instructions_details
;
TITL ref3-a0 in P 21/a
CELL  0.71073  10.8728  13.4403   9.0695   90.000  103.680   90.000
ZERR     2.00   0.0007   0.0010   0.0006    0.000    0.005    0.000
LATT   1
SYMM  1/2 - X, 1/2 + Y, - Z
SFAC  C    H    BR   N    O    SN
UNIT  28   48   12   4    8    2
MERG   2
SHEL 20 0.85
SIZE 0.1 0.1 0.1
DFIX 1.37 0.01 C5 C6
DFIX 1.37 0.01 C1 C6
DANG 2.37 0.02 C1 C5
DANG 2.37 0.02 C2 C4
DFIX 1.37 0.01 C2 C3
DFIX 1.37 0.01 C3 C4
DFIX 0.88 0.002 OW H2W
DFIX 0.88 0.002 OW H1W
DFIX 1.5 0.002 H1W H2W
MPLA 6 C1 C2 C3 C4 C5 C6
MPLA 4 N1 C1 C2 O1
MPLA 4 SN1 BR1 BR2 BR3
EQIV $1  -x+1, -y+1, -z+1
EQIV $2     x+1/2, -y+1/2, z
EQIV $3     -x+1, -y+1, -z+1
EQIV $4     -x+1/2, y-1/2, -z+1
HTAB N1     Br2_$1
HTAB N1     OW_$2
HTAB OW     Br2_$3
HTAB OW     Br1_$4
CONF
FMAP   2
PLAN   80
ACTA
HTAB    2.00000
BOND   $H
HTAB
L.S.  99
TEMP    20.00
WGHT    0.068600   18.896799
EXTI    0.003929
FVAR       2.26201
SN1   6    0.500000    0.500000    0.500000    10.50000    0.05199    0.03226 =
         0.00906   -0.00374    0.00452    0.00038
BR2   3    0.428263    0.675907    0.411056    11.00000    0.11497    0.03807 =
         0.01908    0.00297   -0.00518    0.00703
BR3   3    0.563619    0.571916    0.728489    11.00000    0.07762    0.04288 =
         0.01012   -0.00500    0.00543   -0.00154
BR1   3    0.221503    0.469655    0.514385    11.00000    0.06425    0.07489 =
         0.04113   -0.03032    0.02368   -0.02005
OW    5    0.315874    0.197746    0.370000    11.00000    0.09892    0.05528 =
         0.01486    0.00538    0.01511   -0.01927
N1    4    0.567273    0.174911    0.263800    11.00000    0.06454    0.05670 =
         0.01801    0.00704    0.00465    0.00577
AFIX  33
H1A   2    0.532366    0.128509    0.310894    11.00000   -1.50000
H1B   2    0.559612    0.234088    0.304750    11.00000   -1.50000
H1C   2    0.648889    0.161111    0.273767    11.00000   -1.50000
AFIX   0
O1    5    0.363162    0.044901    0.148537    11.00000    0.10626    0.06113 =
         0.03798   -0.01002    0.02095   -0.02657
C1    1    0.513144    0.176332    0.127936    11.00000    0.06036    0.04760 =
         0.02017    0.00360    0.00963    0.00748
C2    1    0.411360    0.106771    0.078674    11.00000    0.06556    0.05944 =
         0.03115   -0.01603    0.02122   -0.00148
C6    1    0.569939    0.247805    0.060501    11.00000    0.06610    0.06263 =
         0.02319   -0.00008    0.00025    0.00053
AFIX  43
H6    2    0.639885    0.284719    0.110064    11.00000   -1.20000
AFIX   0
C4    1    0.415578    0.187983   -0.133697    11.00000    0.08825    0.11285 =
         0.01598    0.02015    0.01500    0.00044
AFIX  43
H4    2    0.380902    0.192891   -0.237499    11.00000   -1.20000
AFIX   0
C7    1    0.250893   -0.028218    0.097787    11.00000    0.13123    0.06119 =
         0.05748   -0.03160    0.03473   -0.03428
AFIX  33
H7A   2    0.239856   -0.065793    0.183754    11.00000   -1.50000
H7B   2    0.268227   -0.072755    0.022449    11.00000   -1.50000
H7C   2    0.175053    0.008602    0.055722    11.00000   -1.50000
AFIX   0
C3    1    0.358049    0.114427   -0.070163    11.00000    0.06827    0.11256 =
         0.04114   -0.04766   -0.00408    0.00053
AFIX  43
H3    2    0.291444    0.075295   -0.122702    11.00000   -1.20000
AFIX   0
C5    1    0.512243    0.257964   -0.085751    11.00000    0.10375    0.10005 =
         0.03454   -0.01158    0.00969   -0.00349
AFIX  43
H5    2    0.533773    0.306127   -0.148868    11.00000   -1.20000
AFIX   0
H1W   2    0.360440    0.238056    0.438768    11.00000    0.07890
H2W   2    0.296692    0.139161    0.401673    11.00000    0.10438
HKLF 4
REM  ref3-a0 in P 21/a
REM R1 =  0.0611 for   1854 Fo > 4sig(Fo)  and  0.0695 for all   2188 data
REM    133 parameters refined using      9 restraints
END
WGHT      0.0672     18.9528
REM Highest difference peak  1.507,  deepest hole -1.443,  1-sigma level  0.210
Q1    1   0.5092  0.6553  0.3781  11.00000  0.05    1.51
Q2    1   0.6451  0.1003  0.2820  11.00000  0.05    1.17
Q3    1   0.5195  0.2456 -0.0459  11.00000  0.05    1.08
Q4    1   0.2111  0.5178  0.4638  11.00000  0.05    1.07
Q5    1   0.3889  0.1103  0.0283  11.00000  0.05    1.03
Q6    1   0.4356  0.5716  0.2785  11.00000  0.05    0.99
Q7    1   0.4718  0.5590  0.7054  11.00000  0.05    0.97
Q8    1   0.2085  0.0403  0.2600  11.00000  0.05    0.90
Q9    1   0.5004  0.6434  0.4968  11.00000  0.05    0.82
Q10   1   0.4203  0.5073  0.4568  11.00000  0.05    0.81
Q11   1   0.3206  0.6262  0.3962  11.00000  0.05    0.81
Q12   1   0.6344  0.3938 -0.1835  11.00000  0.05    0.75
Q13   1   0.4208  0.3155  0.4074  11.00000  0.05    0.74
Q14   1   0.6703  0.6191  0.7543  11.00000  0.05    0.68
Q15   1   0.6871  0.1965  0.3300  11.00000  0.05    0.67
Q16   1   0.5432  0.7105  0.4624  11.00000  0.05    0.66
Q17   1   0.6481  0.5014  0.6667  11.00000  0.05    0.64
Q18   1   0.5053  0.2033  0.0873  11.00000  0.05    0.63
Q19   1   0.3653  0.6145  0.5251  11.00000  0.05    0.63
Q20   1   0.3620  0.1371  0.5620  11.00000  0.05    0.63
;
data_New_Global_Publ_Block
_journal_date_recd_electronic     2013-11-13
_journal_date_accepted     2013-11-20
_journal_name_full     'Acta Crystallographica, Section E'
_journal_year     2013
_journal_volume     69
_journal_issue     12
_journal_page_first     m678
_journal_page_last     m679
_journal_paper_category     QM
_journal_paper_doi     10.1107/S1600536813031681
_journal_coeditor_code     CV5437
_publ_contact_author_name     'Hassen Chouaib'
_publ_contact_author_address
;
Laboratoire de Genie des Materiaux et Environnement,
Ecole Nationale d'Ingenieurs de Sfax,
BP 1173,
Sfax,
Tunisia
;
_publ_contact_author_email     'chouaib.hassen@yahoo.fr'
_publ_contact_author_fax     '0021697898960'
_publ_contact_author_phone     '0021695944504'
_publ_section_title
;
Bis(2-methoxyanilinium) hexabromidostannate(IV) dihydrate
;
_publ_section_title_footnote     .
loop_
    _publ_author_name
    _publ_author_footnote
    _publ_author_address
    'Chouaib, Hassen' .
;
Laboratoire de Genie des Materiaux et Environnement,
Ecole Nationale d'Ingenieurs de Sfax,
BP 1173,
Sfax,
Tunisia
;
    'Karoui, Sahel' .
;
Laboratoire de Genie des Materiaux et Environnement,
Ecole Nationale d'Ingenieurs de Sfax,
BP 1173,
Sfax,
Tunisia
;
    'Kamoun, Slaheddine' .
;
Laboratoire de Genie des Materiaux et Environnement,
Ecole Nationale d'Ingenieurs de Sfax,
BP 1173,
Sfax,
Tunisia
;
    'Michaud, Francois' .
;
Service commun d'analyse par diffraction des rayons X,
Universite de Brest,
6, avenue Victor Le Gorgeu,
CS 93837,
F-29238 Brest cedex 3,
France
;
_publ_section_synopsis     .
