# Supplementary material for: Bis(2-meth­oxy­anilinium) hexa­bromido­stannate(IV) dihydrate
Source: Acta Crystallogr Sect E Struct Rep Online. 2013 Nov 23;69(Pt 12):m678–9. doi: 10.1107/S1600536813031681 (PMC3885007; doi:10.1107/S1600536813031681)
Supplement: Supplementary file 2 [file e-69-0m678-Isup2.hkl]

# 
# h,k,l, Fc-squared, Fo-squared, sigma(Fo-squared) and status flag 
# 
data_I
_shelx_title ' ref3-a0 in P 21/a' 
_shelx_refln_list_code          4 
_shelx_F_calc_maximum      282.49 
_exptl_crystal_F_000       828.00 
_reflns_d_resolution_high  0.8501 
 
loop_ 
 _symmetry_equiv_pos_as_xyz 
 'x, y, z' 
 '-x+1/2, y+1/2, -z' 
 '-x, -y, -z' 
 'x-1/2, -y-1/2, z' 
 
_cell_length_a    10.8728 
_cell_length_b    13.4403 
_cell_length_c     9.0695 
_cell_angle_alpha  90.000 
_cell_angle_beta  103.680 
_cell_angle_gamma  90.000 
 
_shelx_F_squared_multiplier     1.000 
 
loop_ 
 _refln_index_h 
 _refln_index_k 
 _refln_index_l 
 _refln_F_squared_calc 
 _refln_F_squared_meas 
 _refln_F_squared_sigma 
 _refln_observed_status 
   2   0   0    27283.55    24348.38    154.19 o 
   4   0   0    10928.53    10787.74     46.74 o 
   6   0   0     4863.58     4370.48    337.94 o 
   8   0   0      343.88      343.11     82.68 o 
  10   0   0      139.96      212.12     39.33 o 
  12   0   0      141.54      135.07     38.15 o 
   2   1   0      691.74      737.77     37.86 o 
   3   1   0    42281.09    41824.10    697.80 o 
   4   1   0     4110.57     3564.17     24.94 o 
   5   1   0     1259.82      958.03     48.12 o 
   6   1   0      676.18      550.14     26.04 o 
   7   1   0     1065.88      965.20     58.30 o 
   8   1   0      142.90      239.63     53.10 o 
   9   1   0      876.08     1081.96    131.67 o 
  10   1   0        9.61        7.82     11.77 o 
  11   1   0      836.47      949.51     88.83 o 
  12   1   0        3.71       -0.79     10.40 o 
   1   2   0       30.56       71.42      4.53 o 
   2   2   0     5505.21     5247.67     62.10 o 
   3   2   0     3042.96     2869.95     59.77 o 
   4   2   0    16027.05    14385.92    141.30 o 
   5   2   0     3774.50     3413.03    118.40 o 
   6   2   0      337.34      301.32     29.15 o 
   7   2   0       57.43       77.11     33.99 o 
   8   2   0     1459.14     1700.49    332.11 o 
   9   2   0       28.91        9.43     22.66 o 
  10   2   0      312.32      261.97     52.22 o 
  11   2   0       16.14        7.57     11.48 o 
  12   2   0        7.72       -0.17     10.09 o 
   1   3   0     2529.98     2564.82     62.57 o 
   2   3   0    13927.40    14125.70    126.16 o 
   3   3   0    10532.12    10403.93    114.79 o 
   4   3   0    19902.12    19126.04    122.06 o 
   5   3   0     1718.88     1483.56     41.42 o 
   6   3   0       96.31       70.67     21.20 o 
   7   3   0     8456.89     8544.33     62.78 o 
   8   3   0      370.15      268.40     26.68 o 
   9   3   0        9.20        7.54     11.74 o 
  10   3   0      751.42      751.46     46.89 o 
  11   3   0      815.90      862.93    110.35 o 
  12   3   0       16.59       11.51     13.02 o 
   0   4   0    14280.93    14042.93     30.88 o 
   1   4   0    27825.96    26648.73    218.54 o 
   2   4   0      652.10      996.65     74.58 o 
   3   4   0     5675.76     5132.83     19.54 o 
   4   4   0    14052.41    14337.07    101.98 o 
   5   4   0    17050.59    16254.76    181.69 o 
   6   4   0     2519.21     2428.46     66.47 o 
   7   4   0        0.90        3.73      8.47 o 
   8   4   0     1737.75     1524.74     36.37 o 
   9   4   0      442.26      394.35     51.11 o 
  10   4   0      795.51      736.68     63.60 o 
  11   4   0      201.66      198.03     45.49 o 
  12   4   0       16.97       14.11     13.64 o 
   1   5   0     2654.67     2362.02     18.02 o 
   2   5   0     6969.75     6673.57     70.23 o 
   3   5   0     7144.26     6311.32    111.73 o 
   4   5   0    15872.33    16120.18    187.17 o 
   5   5   0       45.50       15.51      9.31 o 
   6   5   0        3.61       20.40      9.55 o 
   7   5   0     4385.28     4214.39    232.05 o 
   8   5   0      413.41      328.40     39.35 o 
   9   5   0      278.62      172.20     50.17 o 
  10   5   0      871.74     1223.29     72.86 o 
  11   5   0      486.70      525.64     89.46 o 
   0   6   0    12800.73    13829.76    109.84 o 
   1   6   0     3940.30     3924.80     83.85 o 
   2   6   0      955.94      981.89     21.50 o 
   3   6   0     2630.46     2291.81     65.65 o 
   4   6   0     3511.84     3908.56     87.96 o 
   5   6   0     2773.17     2527.35     56.64 o 
   6   6   0     1399.45     1001.83     36.00 o 
   7   6   0      252.45      157.77     28.80 o 
   8   6   0      993.17      872.24     91.29 o 
   9   6   0        2.01       -3.91      8.77 o 
  10   6   0     1054.61     1369.57    118.06 o 
  11   6   0        0.27       51.59     16.18 o 
   1   7   0       51.46       15.02      4.77 o 
   2   7   0     5121.76     4797.73    134.67 o 
   3   7   0      673.86      727.29     46.46 o 
   4   7   0      883.76      878.83     88.53 o 
   5   7   0     2239.97     2684.90    173.85 o 
   6   7   0     2433.72     2237.36    114.21 o 
   7   7   0     4232.62     4915.37    131.80 o 
   8   7   0     1054.50     1388.09    176.17 o 
   9   7   0     1049.33     1445.31    214.61 o 
  10   7   0       82.49      169.34     42.33 o 
  11   7   0      311.20      481.94     36.52 o 
   0   8   0     6552.55     6815.94    100.00 o 
   1   8   0     1417.22     1280.18     37.99 o 
   2   8   0      414.19      456.94     32.13 o 
   3   8   0    10049.75    10652.44    107.60 o 
   4   8   0     2538.44     2451.26     48.36 o 
   5   8   0        2.09       35.85      9.37 o 
   6   8   0     6611.86     6727.45     91.68 o 
   7   8   0      119.69      304.77     86.68 o 
   8   8   0     2460.94     3110.07    232.19 o 
   9   8   0       43.94       58.99     24.86 o 
  10   8   0      857.56     1045.53     82.26 o 
   1   9   0      645.56      734.51     33.07 o 
   2   9   0     1072.42      893.87     31.77 o 
   3   9   0      846.20      850.24     58.51 o 
   4   9   0      132.43      145.21     22.98 o 
   5   9   0     4716.01     4547.31    101.93 o 
   6   9   0     1588.18     1729.06     65.42 o 
   7   9   0     3590.01     3821.07    143.89 o 
   8   9   0      393.58      425.54     45.14 o 
   9   9   0     1043.03      816.67     49.07 o 
  10   9   0       21.95       22.15     25.73 o 
   0  10   0      584.13      488.94     29.44 o 
   1  10   0     1404.01     1330.71     48.49 o 
   2  10   0     2083.04     1891.57     41.80 o 
   3  10   0     1137.11     1056.71     21.68 o 
   4  10   0      621.50      513.98     16.73 o 
   5  10   0       43.70       24.46      9.84 o 
   6  10   0     1682.81     1489.01     70.15 o 
   7  10   0      159.97      134.95     19.86 o 
   8  10   0      135.84       81.07     21.53 o 
   9  10   0       13.46        6.66     12.04 o 
   1  11   0     6697.80     6536.77    283.67 o 
   2  11   0      171.82      126.65     13.79 o 
   3  11   0     1354.55     1305.52     32.73 o 
   4  11   0        2.38       28.58     15.38 o 
   5  11   0      199.05      136.12     15.84 o 
   6  11   0      824.17      631.24     52.72 o 
   7  11   0       15.86        5.85      9.50 o 
   8  11   0       61.65       39.39     15.62 o 
   0  12   0     5688.36     5900.30    803.96 o 
   1  12   0       43.30      210.06     45.09 o 
   2  12   0     8360.24     9389.51    132.04 o 
   3  12   0     3800.21     3452.31     58.40 o 
   4  12   0      153.37      235.05     90.04 o 
   5  12   0      507.91      543.84    217.81 o 
   6  12   0       24.84       63.24     24.31 o 
   7  12   0       19.02        2.22     15.07 o 
   8  12   0       44.34       46.28     22.84 o 
   1  13   0     3318.11     3665.25    156.72 o 
   2  13   0     2013.85     2254.07     93.50 o 
   3  13   0      501.44      540.92     86.84 o 
   4  13   0      732.86      728.09    138.84 o 
   5  13   0      421.84      579.94    122.70 o 
   6  13   0      479.51      504.83    104.90 o 
   7  13   0        2.72       10.56     40.51 o 
   0  14   0        4.44       43.24     30.71 o 
   1  14   0       70.37       78.36     15.45 o 
   2  14   0      955.60      937.34     50.55 o 
   3  14   0       80.30       81.30     31.50 o 
   4  14   0      249.81      185.36     84.04 o 
   5  14   0        1.85       39.21     42.62 o 
   1  15   0      888.85      788.75     53.69 o 
   2  15   0      316.90      311.55     37.48 o 
   3  15   0      477.18      410.84     41.46 o 
 -12   0   1       33.71       20.45     50.45 o 
 -10   0   1       74.70       69.36     26.84 o 
  -8   0   1        2.42       14.18     22.53 o 
  -6   0   1     1303.80     1426.79     82.57 o 
  -4   0   1    47135.78    45809.54    178.95 o 
  -2   0   1    18598.67    19806.05     45.66 o 
   2   0   1    12859.68    13358.58     96.87 o 
   4   0   1     1210.94     1325.33     18.55 o 
   6   0   1     3448.05     3023.41    239.19 o 
   8   0   1      310.41      634.45    283.76 o 
  10   0   1     1360.60     1668.15     59.29 o 
  12   0   1      222.70      189.81     83.12 o 
 -12   1   1       23.92        8.63     12.81 o 
 -11   1   1      426.40      342.46     92.28 o 
 -10   1   1       38.62       16.02     12.70 o 
  -9   1   1      635.35      540.50     40.46 o 
  -8   1   1     1126.40     1299.29     92.89 o 
  -7   1   1     9983.34     9934.56    263.85 o 
  -6   1   1      108.66       84.80     12.90 o 
  -5   1   1     1881.36     2006.24     39.25 o 
  -4   1   1     2708.26     2486.34     39.67 o 
  -3   1   1    73187.77    67066.04   1418.12 o 
  -2   1   1     7045.28     6864.35     65.32 o 
   2   1   1     3240.84     3117.17     36.95 o 
   3   1   1        3.31       31.34      9.03 o 
   4   1   1     2009.84     1588.64     42.53 o 
   5   1   1     9878.07     9112.04    124.38 o 
   6   1   1       17.71       -1.70      4.54 o 
   7   1   1     2655.65     2430.59     85.39 o 
   8   1   1       30.70      439.03    143.71 o 
   9   1   1       54.92      153.28     36.56 o 
  10   1   1        4.16       24.48     15.83 o 
  11   1   1     1791.37     2306.15     56.69 o 
  12   1   1       23.23        6.88     13.65 o 
 -12   2   1        5.60        1.04     12.66 o 
 -11   2   1       65.71       31.00     21.10 o 
 -10   2   1      588.78      528.94     39.59 o 
  -9   2   1      408.34      475.30    117.31 o 
  -8   2   1     1653.38     1547.35    116.80 o 
  -7   2   1       42.92      102.36     31.28 o 
  -6   2   1     2811.45     2864.08     77.38 o 
  -5   2   1        0.50       49.59     27.31 o 
  -4   2   1    41478.23    40273.77    180.27 o 
  -3   2   1     4210.26     4067.54     63.43 o 
  -2   2   1     6382.38     5958.60     41.23 o 
  -1   2   1      750.49      717.38     10.61 o 
   1   2   1      845.00     1150.85     21.72 o 
   2   2   1     1554.20     1484.88     44.78 o 
   3   2   1     1442.48     1231.67     28.02 o 
   4   2   1     8299.34     8315.78    100.95 o 
   5   2   1      425.83      429.78     15.41 o 
   6   2   1      515.83      542.70     83.19 o 
   7   2   1      912.97      880.05     71.54 o 
   8   2   1     1917.11     1902.84    151.38 o 
   9   2   1        2.99       14.61     13.96 o 
  10   2   1      964.94     1103.99    123.18 o 
  11   2   1       18.61       41.80     21.09 o 
 -12   3   1       24.42       18.52     16.47 o 
 -11   3   1      790.07      621.15    153.56 o 
 -10   3   1       18.88       22.34     14.94 o 
  -9   3   1       20.98        9.44     13.52 o 
  -8   3   1     2542.71     2414.14     97.03 o 
  -7   3   1    12984.86    13407.56     73.30 o 
  -6   3   1      529.66      460.11     36.85 o 
  -5   3   1      281.60      265.40     30.75 o 
  -4   3   1     3643.46     3158.79     27.03 o 
  -3   3   1      854.59      686.37     10.62 o 
  -2   3   1    23090.25    22855.23    137.24 o 
  -1   3   1     6270.89     6729.62     77.72 o 
   0   3   1    13283.46    12705.05    123.62 o 
   1   3   1      322.39      181.69      9.46 o 
   2   3   1     3495.83     3069.99     55.99 o 
   3   3   1    17692.54    16133.06     44.22 o 
   4   3   1      674.91      478.79     39.30 o 
   5   3   1     4801.10     4213.67    109.65 o 
   6   3   1     2528.47     2634.94     31.35 o 
   7   3   1     8283.10     8083.26    101.83 o 
   8   3   1      236.12      260.64     35.08 o 
   9   3   1       34.90       25.65     12.60 o 
  10   3   1      549.29      675.54     71.72 o 
  11   3   1      497.29      539.26     65.84 o 
 -12   4   1       37.38       15.94     16.13 o 
 -11   4   1        0.97       33.01     15.55 o 
 -10   4   1     1283.17     1287.01    149.79 o 
  -9   4   1      376.97      310.90     80.51 o 
  -8   4   1     1669.38     1820.80     59.57 o 
  -7   4   1     3055.55     2922.94    193.43 o 
  -6   4   1     1255.51     1003.15     65.43 o 
  -5   4   1     6977.55     6243.16     66.71 o 
  -4   4   1     3142.26     3214.78     33.43 o 
  -3   4   1      389.14      385.79     42.95 o 
  -2   4   1      929.02     1066.58      9.88 o 
  -1   4   1     1140.21     1297.95     18.70 o 
   0   4   1    12109.29    12453.68     82.93 o 
   1   4   1    79802.28    69203.38   1917.18 o 
   2   4   1       42.25       65.03     10.20 o 
   3   4   1     6130.54     6398.09     18.59 o 
   4   4   1    14455.45    12887.81    224.50 o 
   5   4   1     1317.68     1391.87     35.92 o 
   6   4   1     2862.29     2679.67     56.65 o 
   7   4   1     4097.03     4074.96    101.59 o 
   8   4   1      928.10      861.53     56.85 o 
   9   4   1      891.89      949.39     49.17 o 
  10   4   1      350.13      475.38     71.91 o 
  11   4   1       42.24       21.37     16.81 o 
 -12   5   1       29.52       38.24     20.85 o 
 -11   5   1      692.16     1040.46    113.53 o 
 -10   5   1      251.50      341.47     39.18 o 
  -9   5   1       46.76       67.60     25.78 o 
  -8   5   1     2302.08     2448.12    146.32 o 
  -7   5   1     1455.64     1330.10    188.87 o 
  -6   5   1      385.34      275.60     32.28 o 
  -5   5   1       48.03       43.55     12.61 o 
  -4   5   1    15622.61    14973.91    140.77 o 
  -3   5   1    16646.59    17291.63    187.61 o 
  -2   5   1     1225.71     1362.95     20.60 o 
  -1   5   1     6125.27     5777.31     71.13 o 
   0   5   1     8959.09     9440.33     79.40 o 
   1   5   1    12406.60    13195.88    106.32 o 
   2   5   1    10035.28    10284.47     61.72 o 
   3   5   1    12508.30    14198.82    168.56 o 
   4   5   1     2588.97     2627.69     43.11 o 
   5   5   1       33.45       39.27     15.79 o 
   6   5   1     2680.77     2336.03     50.06 o 
   7   5   1     2750.35     3209.81     47.81 o 
   8   5   1      186.02      118.56     16.49 o 
   9   5   1       47.69       17.98     11.03 o 
  10   5   1      982.34     1151.64     61.81 o 
  11   5   1      283.43      322.48     85.46 o 
 -11   6   1       39.56       87.75     23.45 o 
 -10   6   1      958.46     1307.92    111.84 o 
  -9   6   1       49.18      162.14     49.11 o 
  -8   6   1       43.26      206.73    104.42 o 
  -7   6   1        6.62       74.64     34.15 o 
  -6   6   1       93.09       58.94      9.79 o 
  -5   6   1      817.75      552.92     31.55 o 
  -4   6   1       37.34       88.75     14.07 o 
  -3   6   1     6288.36     6578.16     80.89 o 
  -2   6   1     1568.55     1664.58     32.09 o 
  -1   6   1     1568.07     1476.04     14.34 o 
   0   6   1    31173.60    32050.65     98.35 o 
   1   6   1     2473.65     2144.82     32.26 o 
   2   6   1    10658.18    10519.95     53.53 o 
   3   6   1     2189.73     1997.62     15.70 o 
   4   6   1     7366.88     7886.26     96.62 o 
   5   6   1      126.19      141.15     14.77 o 
   6   6   1     1284.53     1258.48     35.40 o 
   7   6   1      966.18      897.37     45.05 o 
   8   6   1      114.00       80.93     20.85 o 
   9   6   1        2.75        1.74     12.28 o 
  10   6   1      259.71      298.39     76.62 o 
  11   6   1        4.98       19.45     28.31 o 
 -11   7   1      602.64      874.36     44.03 o 
 -10   7   1       95.74      143.11     34.51 o 
  -9   7   1      728.31      891.55     48.49 o 
  -8   7   1      616.43     1021.13    243.21 o 
  -7   7   1     1189.68     1357.72    151.81 o 
  -6   7   1     5394.53     5354.20    123.64 o 
  -5   7   1      305.46      272.45     39.75 o 
  -4   7   1      319.30      312.11     13.65 o 
  -3   7   1       11.22        6.72      4.58 o 
  -2   7   1     3161.98     2953.09     62.82 o 
  -1   7   1     1515.27     1499.12     23.97 o 
   0   7   1      967.69      866.90     20.38 o 
   1   7   1     4444.12     4342.50     74.68 o 
   2   7   1     6541.13     5597.28     78.46 o 
   3   7   1    14055.02    13917.08    162.63 o 
   4   7   1      556.70      453.72     15.73 o 
   5   7   1     5542.66     5522.37    152.25 o 
   6   7   1      229.01      214.36     29.64 o 
   7   7   1     2665.27     2707.86    133.40 o 
   8   7   1     1521.39     1579.24    152.26 o 
   9   7   1      112.60       71.21     30.33 o 
  10   7   1       38.67       13.86     11.83 o 
 -10   8   1     1206.68     1650.86    170.00 o 
  -9   8   1       43.61       53.78     35.76 o 
  -8   8   1     1232.20     1668.57    262.76 o 
  -7   8   1      358.65      448.97    106.00 o 
  -6   8   1     1348.09     1314.46     73.47 o 
  -5   8   1      293.09      202.87     16.18 o 
  -4   8   1       27.12       18.44     10.08 o 
  -3   8   1     3275.31     2922.05     57.47 o 
  -2   8   1     2640.39     2664.25     51.08 o 
  -1   8   1     7948.76     8385.38    104.90 o 
   0   8   1      181.62      196.86     10.17 o 
   1   8   1      399.77      417.82     15.14 o 
   2   8   1     6702.07     6481.48     76.21 o 
   3   8   1     7394.16     7899.20    149.11 o 
   4   8   1     9801.33     9674.58    180.41 o 
   5   8   1      590.15      582.34     39.51 o 
   6   8   1     7925.38     8102.70     95.62 o 
   7   8   1       65.22      103.97     18.11 o 
   8   8   1      788.62      819.14     49.49 o 
   9   8   1      193.60      235.47     35.04 o 
  10   8   1      157.04      229.87     52.33 o 
 -10   9   1      393.36      348.13     73.26 o 
  -9   9   1     1222.27     1208.48     48.02 o 
  -8   9   1        9.03        5.06     11.29 o 
  -7   9   1     1086.62     1030.19     78.51 o 
  -6   9   1     1004.41      757.85     34.79 o 
  -5   9   1       27.86       16.36      6.49 o 
  -4   9   1     3250.25     3520.50     44.65 o 
  -3   9   1      673.59      715.92     19.77 o 
  -2   9   1      176.48      243.59     21.62 o 
  -1   9   1      555.09      394.75     44.33 o 
   0   9   1     1859.41     2121.33     74.82 o 
   1   9   1      473.37      424.59     22.82 o 
   2   9   1      297.00      323.43     21.20 o 
   3   9   1     9121.71     9135.76    217.78 o 
   4   9   1     1331.41     1331.27     50.07 o 
   5   9   1     6606.09     7107.76     96.18 o 
   6   9   1       63.22       64.36     28.17 o 
   7   9   1     1914.23     2174.66    114.76 o 
   8   9   1      726.27      843.93    108.84 o 
   9   9   1      122.44       46.06     28.06 o 
  -9  10   1      226.58      127.09     25.88 o 
  -8  10   1      144.21       33.50     15.16 o 
  -7  10   1      224.47      160.35     22.95 o 
  -6  10   1     1605.40     1356.00     93.56 o 
  -5  10   1      413.27      327.60     16.85 o 
  -4  10   1      501.13      554.26     26.75 o 
  -3  10   1      437.97      386.75     23.35 o 
  -2  10   1     2014.63     1961.77     39.45 o 
  -1  10   1     4559.73     4515.74     82.89 o 
   0  10   1     1670.20     1577.64     51.18 o 
   1  10   1     1234.94     1281.32     38.49 o 
   2  10   1     3806.22     3704.26     95.23 o 
   3  10   1        4.32       10.38      5.77 o 
   4  10   1      977.43      917.04     44.43 o 
   5  10   1     1067.96     1171.74     29.24 o 
   6  10   1     1516.73     1388.10     44.89 o 
   7  10   1       47.36       19.68     14.42 o 
   8  10   1       57.14       32.48     19.47 o 
   9  10   1        2.86        3.25     15.56 o 
  -9  11   1      213.38      116.17     21.01 o 
  -8  11   1        4.55        9.52     13.32 o 
  -7  11   1        9.86       27.10     15.56 o 
  -6  11   1      961.74     1023.32     78.69 o 
  -5  11   1     1796.56     1989.34    102.39 o 
  -4  11   1      372.19      481.18     37.32 o 
  -3  11   1     5542.58     6128.61    265.19 o 
  -2  11   1      384.20      271.82     46.61 o 
  -1  11   1     9742.30    10683.53    364.49 o 
   0  11   1     1286.46     1028.88     76.37 o 
   1  11   1     2835.72     2777.31    110.68 o 
   2  11   1      969.01      832.54     79.32 o 
   3  11   1      256.85      185.96     19.94 o 
   4  11   1      125.49       93.53     18.02 o 
   5  11   1       14.21       10.19      8.96 o 
   6  11   1        3.14        1.25      8.42 o 
   7  11   1        3.13        1.47      8.64 o 
   8  11   1      505.24      503.00     42.12 o 
  -8  12   1       26.36       16.60     19.05 o 
  -7  12   1      470.22      605.84     48.88 o 
  -6  12   1      626.00      639.47     41.31 o 
  -5  12   1      378.45      452.04     30.52 o 
  -4  12   1     1388.20     1701.34    242.95 o 
  -3  12   1      227.88       97.31     17.57 o 
  -2  12   1     6723.23     7170.93     94.10 o 
  -1  12   1     2355.18     2576.34    130.04 o 
   0  12   1     2145.70     2021.33    168.78 o 
   1  12   1     1495.54     1623.52     39.55 o 
   2  12   1     1407.46     1392.89     67.52 o 
   3  12   1     1708.57     1636.90    270.18 o 
   4  12   1      708.07      670.60     62.41 o 
   5  12   1       17.72       18.42     34.44 o 
   6  12   1       41.24       62.93     40.81 o 
   7  12   1      203.21      121.21     77.13 o 
  -7  13   1      155.74      205.55     72.21 o 
  -6  13   1      620.56      814.32    251.93 o 
  -5  13   1     2109.19     2901.30    405.44 o 
  -4  13   1      217.98      278.78     71.48 o 
  -3  13   1     1439.51     1274.99     82.12 o 
  -2  13   1      178.86      160.92     35.50 o 
  -1  13   1     1703.93     1725.29    105.32 o 
   0  13   1      845.41      872.65     32.83 o 
   1  13   1       47.32       70.55     11.74 o 
   2  13   1     1765.11     1841.21     51.59 o 
   3  13   1        4.53       22.61     20.86 o 
   4  13   1       35.26       33.71     58.23 o 
   5  13   1      183.68      202.03    112.49 o 
   6  13   1        6.51       22.52     26.26 o 
  -5  14   1       12.95       56.88     38.73 o 
  -4  14   1      892.98      875.92    176.36 o 
  -3  14   1       42.35       25.31     16.86 o 
  -2  14   1     1049.84     1106.61     78.07 o 
  -1  14   1       38.50       34.35     12.88 o 
   0  14   1       13.53       39.40     13.30 o 
   1  14   1        0.55       21.88     10.85 o 
   2  14   1      319.36      329.81     41.39 o 
   3  14   1      111.33       46.85     41.36 o 
   4  14   1        7.11        4.51     10.30 o 
   5  14   1        4.36       33.95     31.01 o 
  -4  15   1      267.96      226.79     36.91 o 
  -3  15   1      563.10      451.96     43.81 o 
  -2  15   1        0.31       17.34     13.07 o 
  -1  15   1      221.51      229.19     22.01 o 
   0  15   1      319.07      352.88     63.18 o 
   1  15   1       30.38        1.61     17.85 o 
   2  15   1      473.75      497.14     42.56 o 
   3  15   1       63.44       66.95     55.97 o 
 -12   0   2        4.02        5.18     32.94 o 
 -10   0   2     1032.31      873.77     90.76 o 
  -8   0   2     3066.52     3049.51    254.51 o 
  -6   0   2     9313.84     9264.68    130.64 o 
  -4   0   2    41029.96    41318.54    184.73 o 
  -2   0   2     2452.32     2908.28     29.59 o 
   2   0   2    35436.32    29364.87    115.51 o 
   4   0   2     2520.10     2280.36    104.98 o 
   6   0   2        5.57        7.65     10.85 o 
   8   0   2     5481.02     5757.87    236.10 o 
  10   0   2     1884.57     2704.89    140.74 o 
 -12   1   2       87.00       96.95     48.57 o 
 -11   1   2     1012.12      931.29    149.87 o 
 -10   1   2       14.32       18.11     10.23 o 
  -9   1   2       19.25        8.76      9.64 o 
  -8   1   2       38.18        4.52      8.60 o 
  -7   1   2    15197.99    15353.21    126.94 o 
  -6   1   2     4904.78     5066.14    118.79 o 
  -5   1   2     2079.15     1848.39     40.83 o 
  -4   1   2     3572.52     3191.06     36.24 o 
  -3   1   2    32846.21    31465.27    140.57 o 
  -2   1   2        7.92       78.74     10.89 o 
  -1   1   2     1047.70      902.71      9.38 o 
   0   1   2     2565.95     3483.39     41.39 o 
   1   1   2     1244.44     1743.98      9.89 o 
   2   1   2    13160.87    14633.83    264.95 o 
   3   1   2      446.59      567.03     26.46 o 
   4   1   2     1555.42     1728.18     60.42 o 
   5   1   2       32.21       39.31      8.52 o 
   6   1   2       10.32        3.54      7.76 o 
   7   1   2    10468.74    11256.34    395.68 o 
   8   1   2      374.29      256.32     68.55 o 
   9   1   2      556.50      820.48     59.59 o 
  10   1   2       23.31       65.49     25.65 o 
  11   1   2     1306.10     1835.39     95.12 o 
 -12   2   2        2.57        4.23     11.93 o 
 -11   2   2      291.49      370.02     70.52 o 
 -10   2   2     1963.47     1846.28     82.49 o 
  -9   2   2       74.54       56.03     10.49 o 
  -8   2   2     3806.85     3761.76     78.95 o 
  -7   2   2     1202.98      961.00     55.12 o 
  -6   2   2     3726.00     3158.67    108.73 o 
  -5   2   2     5295.75     4736.70     78.51 o 
  -4   2   2    10973.14    10352.50    270.72 o 
  -3   2   2    30017.74    28485.63    238.01 o 
  -2   2   2    26409.40    28183.98    353.93 o 
  -1   2   2      331.28      365.87     16.16 o 
   0   2   2     8170.84     7471.99    189.28 o 
   1   2   2     5300.16     6622.76     49.84 o 
   2   2   2       85.21      273.44     11.36 o 
   3   2   2    16733.04    16282.73    145.22 o 
   4   2   2    21272.09    18237.90    436.67 o 
   5   2   2      571.20      525.10     28.84 o 
   6   2   2     2521.07     2454.27     34.71 o 
   7   2   2       13.67       26.74     20.69 o 
   8   2   2     2962.59     3302.46    230.47 o 
   9   2   2      477.86      534.13     78.54 o 
  10   2   2      504.36      641.65     44.58 o 
  11   2   2      114.02       51.99     25.71 o 
 -12   3   2      248.76      242.42     38.34 o 
 -11   3   2     1215.22     1368.83    140.48 o 
 -10   3   2       27.38       29.23     18.72 o 
  -9   3   2      518.92      509.36     25.90 o 
  -8   3   2     1271.64      948.42    103.13 o 
  -7   3   2    13724.67    14042.61    208.84 o 
  -6   3   2     1854.53     1554.97     43.16 o 
  -5   3   2      240.78      205.33     53.97 o 
  -4   3   2     1257.16     1165.12     43.03 o 
  -3   3   2      856.43      876.35     17.80 o 
  -2   3   2     9316.16     8990.93    153.88 o 
  -1   3   2      246.93      187.09      9.00 o 
   0   3   2       16.96       66.88      9.15 o 
   1   3   2       93.95      218.17     12.00 o 
   2   3   2      993.87      694.32     11.82 o 
   3   3   2    19099.88    17287.14    120.78 o 
   4   3   2     1524.81     1172.26     47.33 o 
   5   3   2     5904.80     4879.36    109.51 o 
   6   3   2     4245.40     4243.04     51.63 o 
   7   3   2     7695.01     8279.50    164.50 o 
   8   3   2       12.16       18.74     14.23 o 
   9   3   2        6.24       31.26     22.85 o 
  10   3   2       34.61       52.77     20.92 o 
  11   3   2      340.06      448.58     75.46 o 
 -12   4   2       26.11       10.38      9.99 o 
 -11   4   2      157.94       94.69     33.30 o 
 -10   4   2      592.99      489.05     37.59 o 
  -9   4   2      430.90      357.09     44.65 o 
  -8   4   2      247.10      270.48     28.60 o 
  -7   4   2      461.25      367.85     49.19 o 
  -6   4   2      861.29      713.60     53.75 o 
  -5   4   2     1667.37     1427.47    128.13 o 
  -4   4   2     9060.16     9047.72     33.32 o 
  -3   4   2     4026.29     4474.31     43.16 o 
  -2   4   2      122.34       85.73      7.52 o 
  -1   4   2     5294.25     6441.44     70.32 o 
   0   4   2    27561.53    27534.03    366.23 o 
   1   4   2    28887.43    28508.22    393.74 o 
   2   4   2     2488.50     2796.97     26.94 o 
   3   4   2     8617.20     7794.04    104.53 o 
   4   4   2    14082.47    15035.14    102.54 o 
   5   4   2     1464.11     1155.84     26.73 o 
   6   4   2      416.59      326.18     44.61 o 
   7   4   2     4415.96     4617.12    110.79 o 
   8   4   2      586.29      455.58     25.47 o 
   9   4   2       30.80        2.93      9.70 o 
  10   4   2      354.59      447.61     68.16 o 
  11   4   2       35.86       56.18     30.51 o 
 -12   5   2      192.07      123.22     29.77 o 
 -11   5   2      310.12      315.32     52.74 o 
 -10   5   2       87.36      107.04     24.78 o 
  -9   5   2       47.84      156.47     52.51 o 
  -8   5   2     1709.60     1713.72    109.75 o 
  -7   5   2      401.59      389.09     36.88 o 
  -6   5   2     1347.23     1461.39    108.09 o 
  -5   5   2        7.35       28.90     17.93 o 
  -4   5   2      507.30      596.37     22.81 o 
  -3   5   2    17010.10    18326.73    181.92 o 
  -2   5   2    17103.40    17496.57    326.27 o 
  -1   5   2    27609.72    28656.57    249.85 o 
   0   5   2     2589.25     3119.31     47.96 o 
   1   5   2    22621.15    24199.07    301.75 o 
   2   5   2        8.70       34.88      8.59 o 
   3   5   2     5616.99     5891.55     49.08 o 
   4   5   2       80.18       83.46     12.43 o 
   5   5   2      483.37      518.38     48.43 o 
   6   5   2     4812.62     4478.95    134.87 o 
   7   5   2      764.66      859.16     34.09 o 
   8   5   2       26.46       10.27      8.95 o 
   9   5   2       30.48       14.71     16.49 o 
  10   5   2       21.11       34.86     19.72 o 
 -11   6   2      239.00      187.90     34.97 o 
 -10   6   2      182.54      180.94     31.68 o 
  -9   6   2        1.75       20.90     16.39 o 
  -8   6   2       98.41      133.28     21.16 o 
  -7   6   2      921.65      861.40     66.68 o 
  -6   6   2       66.52       26.71     13.28 o 
  -5   6   2       67.48       46.22     17.21 o 
  -4   6   2     8973.09     9008.40     71.63 o 
  -3   6   2     6558.65     6542.96     45.82 o 
  -2   6   2    17746.22    17221.72    254.78 o 
  -1   6   2     4535.52     4888.50     20.65 o 
   0   6   2    31299.27    31028.75    383.48 o 
   1   6   2     1682.38     1745.21     46.25 o 
   2   6   2     1512.16     1151.59     40.19 o 
   3   6   2     7639.97     7523.46    103.60 o 
   4   6   2      866.04      763.95     70.95 o 
   5   6   2       75.55       68.66     16.98 o 
   6   6   2       53.21       15.38      7.53 o 
   7   6   2       78.06       76.81     13.20 o 
   8   6   2        5.67       16.70     12.04 o 
   9   6   2      181.18      126.16     36.01 o 
  10   6   2      280.75      248.14     46.59 o 
 -11   7   2      193.84      299.53     42.53 o 
 -10   7   2      300.44      229.01     29.74 o 
  -9   7   2        8.00       25.02     22.27 o 
  -8   7   2      763.67      778.45    108.37 o 
  -7   7   2       20.64       17.17     20.86 o 
  -6   7   2     2001.12     1803.90    100.18 o 
  -5   7   2       27.67       87.90     37.77 o 
  -4   7   2      469.69      503.84     25.24 o 
  -3   7   2     4995.60     5543.33    197.94 o 
  -2   7   2       10.70        4.26      3.36 o 
  -1   7   2    17418.14    18046.42     37.44 o 
   0   7   2     6448.91     6526.49    117.82 o 
   1   7   2    12786.54    13480.00    208.05 o 
   2   7   2     6889.81     7312.40     79.25 o 
   3   7   2     9835.06    10200.55     41.05 o 
   4   7   2      250.70      346.00     48.36 o 
   5   7   2       71.87      112.46     28.29 o 
   6   7   2       82.55       22.57      8.20 o 
   7   7   2      153.50      117.96     14.32 o 
   8   7   2      770.70      782.93     69.60 o 
   9   7   2        3.30        6.76      9.47 o 
  10   7   2       92.34       62.50     26.92 o 
 -11   8   2       30.20       13.42     17.22 o 
 -10   8   2      403.23      326.27     59.38 o 
  -9   8   2       83.06       19.66     33.57 o 
  -8   8   2       43.82       10.29     10.00 o 
  -7   8   2      375.91      298.88     42.07 o 
  -6   8   2       13.12        7.44      5.82 o 
  -5   8   2       73.11      150.92     36.60 o 
  -4   8   2       33.69       58.08     14.23 o 
  -3   8   2      108.27       98.94     28.46 o 
  -2   8   2      857.52      981.90     23.47 o 
  -1   8   2     8649.90     9239.88     71.49 o 
   0   8   2    12241.56    13232.26    219.24 o 
   1   8   2      575.31      689.69     26.19 o 
   2   8   2    15289.50    16155.28    190.56 o 
   3   8   2     2207.21     2161.75     40.66 o 
   4   8   2     6517.44     6730.08    129.56 o 
   5   8   2     2742.29     2452.45     90.95 o 
   6   8   2     1809.70     1700.12     78.23 o 
   7   8   2       90.12       39.66     18.08 o 
   8   8   2       47.60       34.36     20.14 o 
   9   8   2       65.52       27.12     14.51 o 
 -10   9   2      351.54      255.24     42.97 o 
  -9   9   2      472.40      365.23     26.84 o 
  -8   9   2      278.34      126.07     15.34 o 
  -7   9   2      259.17      229.81     23.15 o 
  -6   9   2       11.65       27.82      9.98 o 
  -5   9   2      528.90      475.20     22.51 o 
  -4   9   2     3717.34     3736.57    266.62 o 
  -3   9   2       39.26       43.31     15.00 o 
  -2   9   2       23.55       17.57      7.78 o 
  -1   9   2      684.33      837.15     39.08 o 
   0   9   2        1.55       27.57     10.75 o 
   1   9   2     4571.88     4253.92     67.25 o 
   2   9   2     1216.34     1078.06     36.40 o 
   3   9   2    10036.78     9766.20     96.28 o 
   4   9   2     4017.30     3765.25     50.48 o 
   5   9   2     2406.25     2547.27     84.26 o 
   6   9   2       28.99       15.23      7.67 o 
   7   9   2      449.57      284.01     50.86 o 
   8   9   2      305.79      171.02     25.63 o 
   9   9   2       48.84       70.00     20.87 o 
  -9  10   2      119.26       68.97     18.93 o 
  -8  10   2      297.47      190.21     23.57 o 
  -7  10   2      374.13      315.82     37.33 o 
  -6  10   2      968.28      764.66    100.04 o 
  -5  10   2     5758.91     6270.50    395.16 o 
  -4  10   2      267.38      239.82     67.10 o 
  -3  10   2     1403.27     1290.98     59.91 o 
  -2  10   2     3887.43     4305.40    140.95 o 
  -1  10   2     1181.03     1041.72     20.69 o 
   0  10   2     1986.74     1861.90     36.58 o 
   1  10   2     8852.75     8838.92    289.93 o 
   2  10   2     2451.50     2324.49    104.49 o 
   3  10   2     1100.76     1019.84     29.58 o 
   4  10   2      593.22      645.50     52.33 o 
   5  10   2     1418.49     1620.28    117.19 o 
   6  10   2      899.20      767.35     28.51 o 
   7  10   2      140.68      104.13     17.03 o 
   8  10   2        6.34       -0.53      8.92 o 
  -9  11   2      191.87       64.41     28.95 o 
  -8  11   2       91.76       54.20     25.93 o 
  -7  11   2       73.52       79.37     26.06 o 
  -6  11   2        1.78       29.68     21.61 o 
  -5  11   2     3036.56     3295.31    285.62 o 
  -4  11   2     3501.20     4045.91    416.31 o 
  -3  11   2     3413.01     3369.06    188.33 o 
  -2  11   2      955.13     1149.92    122.50 o 
  -1  11   2     4428.83     4509.64    142.08 o 
   0  11   2      153.00       92.65     12.51 o 
   1  11   2      733.36      702.09     30.01 o 
   2  11   2      510.54      547.13     88.43 o 
   3  11   2       15.84       80.82     40.20 o 
   4  11   2     2318.81     2317.86    327.93 o 
   5  11   2        4.94       14.23     13.37 o 
   6  11   2        5.01        8.52     16.89 o 
   7  11   2      119.87      109.28     31.91 o 
   8  11   2       61.66       26.67     24.11 o 
  -8  12   2      286.61      343.39     76.69 o 
  -7  12   2       25.61       29.03     17.05 o 
  -6  12   2     1416.13     1588.42     68.03 o 
  -5  12   2       98.37       97.26     24.35 o 
  -4  12   2     1938.66     2234.05    241.01 o 
  -3  12   2        4.06       15.24     10.55 o 
  -2  12   2     3850.95     4039.10    192.23 o 
  -1  12   2     2591.86     2049.10     47.42 o 
   0  12   2       55.72       47.77     12.48 o 
   1  12   2       30.80       29.11     12.15 o 
   2  12   2       62.36      105.21     60.57 o 
   3  12   2       57.51      130.51     28.69 o 
   4  12   2      342.41      373.26     63.77 o 
   5  12   2      535.65      636.66    214.27 o 
   6  12   2      825.94     1055.45     61.10 o 
   7  12   2      154.82      136.35     33.21 o 
  -7  13   2      631.07      649.58     46.94 o 
  -6  13   2      324.97      404.80     32.55 o 
  -5  13   2     1523.08     1909.73    451.41 o 
  -4  13   2       26.37       55.59     28.62 o 
  -3  13   2       47.45        3.07      7.04 o 
  -2  13   2      363.08      259.22     62.69 o 
  -1  13   2       32.43       53.40     16.94 o 
   0  13   2     1251.44     1196.74     36.94 o 
   1  13   2       49.08       55.52     15.20 o 
   2  13   2      934.75     1059.08    201.14 o 
   3  13   2      170.78      236.06     93.58 o 
   4  13   2      185.60      153.57     71.61 o 
   5  13   2     1044.74     1113.27    204.15 o 
   6  13   2       36.83      175.89     95.19 o 
  -5  14   2       17.82       46.04     54.91 o 
  -4  14   2       13.80        2.43      7.08 o 
  -3  14   2       59.74        9.32      9.69 o 
  -2  14   2       18.45       14.66     10.74 o 
  -1  14   2       69.32       69.19     17.37 o 
   0  14   2      755.19      769.74     48.69 o 
   1  14   2        4.46        9.51     13.05 o 
   2  14   2      524.87      587.36     43.10 o 
   3  14   2       47.46       77.67     54.43 o 
   4  14   2      631.54      712.06    257.16 o 
  -3  15   2        7.97        5.73      7.60 o 
  -2  15   2      203.70      137.96     16.39 o 
  -1  15   2       73.12       32.66     14.05 o 
   0  15   2      675.11      632.42     58.65 o 
   1  15   2       23.62        6.64     13.40 o 
   2  15   2       60.50       72.98     25.73 o 
 -12   0   3       59.50      104.64     34.44 o 
 -10   0   3     1998.22     1988.18    198.57 o 
  -8   0   3     2072.93     1447.84    253.85 o 
  -6   0   3     1887.53     1759.14     29.16 o 
  -4   0   3    11506.95    11562.74    178.25 o 
  -2   0   3       57.57      340.29     92.93 o 
   0   0   3    19856.00    17964.54     88.44 o 
   2   0   3     3856.26     4690.79    154.34 o 
   4   0   3    13973.99    13407.26    184.76 o 
   6   0   3     1520.77     1275.91     66.13 o 
   8   0   3     5026.99     6080.04    523.98 o 
  10   0   3      508.90      779.49     57.36 o 
 -12   1   3       10.11       93.09     47.51 o 
 -11   1   3     2217.94     2993.37    138.38 o 
 -10   1   3      249.77      106.96     51.42 o 
  -9   1   3       62.01       90.13     48.92 o 
  -8   1   3      619.62      540.31    138.61 o 
  -7   1   3    10114.04    11119.21    409.31 o 
  -6   1   3     5944.00     6221.05    144.22 o 
  -5   1   3     1668.45     2027.45    124.64 o 
  -4   1   3      364.20      421.66     42.29 o 
  -3   1   3     9242.29     8616.58     81.54 o 
  -2   1   3     7944.24     8115.93     78.96 o 
  -1   1   3     3616.17     3714.24     71.52 o 
   0   1   3    22706.51    23170.26    246.31 o 
   1   1   3     5001.99     5116.74    101.73 o 
   2   1   3     7954.75     9161.87    302.72 o 
   3   1   3    11915.37    11105.18    160.19 o 
   4   1   3      546.74      416.43     12.49 o 
   5   1   3     4513.64     3642.41    142.89 o 
   6   1   3     1401.35     1316.18     37.75 o 
   7   1   3     6895.95     7559.11    223.53 o 
   8   1   3      694.90      905.24     63.80 o 
   9   1   3       10.83       31.20     16.38 o 
  10   1   3       21.32       36.10     17.61 o 
  11   1   3      321.70      439.54     58.06 o 
 -12   2   3       51.59      146.95     28.95 o 
 -11   2   3      130.76      141.24     45.05 o 
 -10   2   3     2420.12     3021.25    242.43 o 
  -9   2   3      368.75      249.44     41.31 o 
  -8   2   3     1257.76     1569.53    209.30 o 
  -7   2   3     3005.96     2464.77    241.23 o 
  -6   2   3       34.28      105.35     57.96 o 
  -5   2   3     2212.15     1811.54     56.95 o 
  -4   2   3      597.91      783.08     43.62 o 
  -3   2   3      298.49      140.74      9.72 o 
  -2   2   3    14111.39    13936.85     85.29 o 
  -1   2   3    28622.41    28271.97    316.11 o 
   0   2   3    29933.23    31346.69    236.87 o 
   1   2   3    13784.66    13235.99    195.51 o 
   2   2   3     2236.54     2803.52     86.48 o 
   3   2   3     9356.77     9216.75    126.82 o 
   4   2   3    28824.38    27562.23    485.35 o 
   5   2   3     1800.49     1392.98     72.05 o 
   6   2   3     2998.66     3097.13     62.84 o 
   7   2   3     1336.23     1303.80     99.89 o 
   8   2   3     1233.87     1190.91    119.42 o 
   9   2   3      613.18      609.25    111.68 o 
  10   2   3       55.83       69.48     31.31 o 
 -12   3   3      113.60      204.44     33.38 o 
 -11   3   3     1387.63     1424.86    146.01 o 
 -10   3   3      416.35      325.34     41.17 o 
  -9   3   3       72.72       28.66     20.97 o 
  -8   3   3        0.69       -1.79      8.66 o 
  -7   3   3     7397.69     7303.90    231.46 o 
  -6   3   3     5834.92     6041.57    341.12 o 
  -5   3   3     3033.84     2790.31     95.14 o 
  -4   3   3      121.01       75.05     17.78 o 
  -3   3   3     4199.59     4801.27     45.54 o 
  -2   3   3      600.13      773.21     16.53 o 
  -1   3   3       96.38       93.99     10.75 o 
   0   3   3    10064.39    11481.06    264.24 o 
   1   3   3    14497.95    14725.54    185.07 o 
   2   3   3     1902.95     2272.46     14.93 o 
   3   3   3    32880.90    32878.17    463.25 o 
   4   3   3      852.00      984.82     68.29 o 
   5   3   3     4041.97     3775.43    153.22 o 
   6   3   3        0.55        6.77      6.62 o 
   7   3   3     3155.50     3415.29    100.96 o 
   8   3   3     1308.90     1173.97     55.49 o 
   9   3   3        7.84       24.47     16.01 o 
  10   3   3       80.95       73.12     23.80 o 
 -12   4   3        4.85       44.28     19.72 o 
 -11   4   3       32.71        6.07     16.31 o 
 -10   4   3     1083.35      996.56     57.12 o 
  -9   4   3      307.46      274.23     25.54 o 
  -8   4   3     1351.62     1197.26     45.26 o 
  -7   4   3     1025.04      830.88     23.35 o 
  -6   4   3      987.69      832.42     81.86 o 
  -5   4   3      105.70      108.33      9.33 o 
  -4   4   3     3949.86     3731.10     47.96 o 
  -3   4   3     2675.80     2689.71    144.59 o 
  -2   4   3       86.29       50.59     10.30 o 
  -1   4   3      844.82      924.23     27.09 o 
   0   4   3    22457.16    25217.15    467.37 o 
   1   4   3      360.11      478.83     23.03 o 
   2   4   3      971.94      823.77     18.74 o 
   3   4   3     7319.77     7407.40    174.14 o 
   4   4   3     9070.98     8081.08    230.01 o 
   5   4   3      581.97      505.90     16.78 o 
   6   4   3      395.33      250.81     34.28 o 
   7   4   3      264.98      255.58     21.81 o 
   8   4   3      319.84      250.77     26.01 o 
   9   4   3      382.44      356.16     61.08 o 
  10   4   3      163.78      195.94     34.71 o 
 -12   5   3      125.52       68.09     24.27 o 
 -11   5   3      159.46      112.50     39.81 o 
 -10   5   3      253.21      174.93     36.07 o 
  -9   5   3      207.63      213.66     18.99 o 
  -8   5   3      940.12      886.87     54.18 o 
  -7   5   3     3090.09     2850.64     59.01 o 
  -6   5   3     2686.41     2283.39     68.26 o 
  -5   5   3     7288.45     7192.08    139.42 o 
  -4   5   3     2540.28     2127.86     83.42 o 
  -3   5   3    34573.77    36274.29    190.50 o 
  -2   5   3     1733.67     1667.83     81.19 o 
  -1   5   3     8331.11     7682.68    101.92 o 
   0   5   3      435.87      497.02     17.68 o 
   1   5   3     1566.90     1533.31     58.03 o 
   2   5   3      133.48      111.89     32.64 o 
   3   5   3      444.79      354.67     24.24 o 
   4   5   3     1502.33     1274.29     54.22 o 
   5   5   3     1400.52     1191.34     37.99 o 
   6   5   3     1215.68      990.12     55.02 o 
   7   5   3     1117.03      998.22     67.12 o 
   8   5   3      378.49      399.85     29.44 o 
   9   5   3      239.81      219.09     67.43 o 
  10   5   3       10.48       23.56     15.11 o 
 -11   6   3       66.90       28.70     18.53 o 
 -10   6   3        7.02        0.25      9.06 o 
  -9   6   3      286.80      233.24     24.43 o 
  -8   6   3       78.42       27.06     11.52 o 
  -7   6   3      116.63       62.53     18.15 o 
  -6   6   3     4033.04     3942.08    129.85 o 
  -5   6   3      146.38       91.51      7.90 o 
  -4   6   3    30682.88    32507.11    795.02 o 
  -3   6   3     2947.67     3220.94    118.34 o 
  -2   6   3    27764.28    28863.40    237.63 o 
  -1   6   3    11399.10    11125.54     95.43 o 
   0   6   3    13900.60    15789.68     49.00 o 
   1   6   3       25.94       54.11     27.35 o 
   2   6   3     2148.94     1655.68     15.41 o 
   3   6   3     5907.13     5743.23    117.81 o 
   4   6   3     1532.42     1505.40     32.13 o 
   5   6   3     1402.78     1604.51     30.69 o 
   6   6   3      158.54      140.87     42.90 o 
   7   6   3        2.38        7.90      7.21 o 
   8   6   3      537.66      723.47     54.04 o 
   9   6   3      257.96      210.16     41.65 o 
  10   6   3     1259.76     1737.48     79.17 o 
 -11   7   3       10.51       -2.98     13.36 o 
 -10   7   3      335.39      148.23     39.42 o 
  -9   7   3        2.71       -8.00      8.00 o 
  -8   7   3       29.77        0.95      6.74 o 
  -7   7   3     1505.89     1465.46     62.84 o 
  -6   7   3     8587.42     9311.24    107.59 o 
  -5   7   3     3167.51     3136.73     86.64 o 
  -4   7   3     1529.80     1768.95    149.75 o 
  -3   7   3    16404.26    17974.69    276.27 o 
  -2   7   3      576.08      682.75     30.17 o 
  -1   7   3    13441.55    14533.73    126.73 o 
   0   7   3     9632.33    10031.17    101.47 o 
   1   7   3      994.81      863.27     30.13 o 
   2   7   3      925.65      808.77     19.95 o 
   3   7   3      275.64      384.93     69.04 o 
   4   7   3     1311.73     1051.32     71.45 o 
   5   7   3      425.47      484.55     34.09 o 
   6   7   3      496.44      426.44     32.93 o 
   7   7   3      384.21      332.39     21.57 o 
   8   7   3     1164.26     1180.19     74.09 o 
   9   7   3      224.93      239.47     42.63 o 
 -10   8   3      215.66      131.09     36.84 o 
  -9   8   3        3.22       -9.64     10.73 o 
  -8   8   3      132.06      106.19     23.73 o 
  -7   8   3       75.88       76.24     18.99 o 
  -6   8   3     1076.07      976.63     55.06 o 
  -5   8   3      776.31      674.93     40.26 o 
  -4   8   3     3029.54     3529.89    209.58 o 
  -3   8   3      589.81      571.28     45.06 o 
  -2   8   3     1512.62     1585.41     36.29 o 
  -1   8   3     2306.40     2397.86     48.48 o 
   0   8   3     5226.19     5215.77    163.55 o 
   1   8   3     1983.02     1785.94     42.62 o 
   2   8   3     4684.76     4546.03     66.52 o 
   3   8   3      613.45      732.77     39.95 o 
   4   8   3      792.20      701.56     35.22 o 
   5   8   3     2034.35     1758.68     49.41 o 
   6   8   3      487.78      465.47     42.07 o 
   7   8   3      188.75      192.95     19.49 o 
   8   8   3        2.62        4.01      9.39 o 
   9   8   3       10.54       13.65     13.93 o 
 -10   9   3       28.89        0.35     15.81 o 
  -9   9   3      526.72      443.39     39.78 o 
  -8   9   3     2373.97     2369.22     76.37 o 
  -7   9   3      653.36      643.86     55.55 o 
  -6   9   3      201.51      233.12     31.84 o 
  -5   9   3     1077.85     1327.89     39.34 o 
  -4   9   3     2597.13     3132.96    117.25 o 
  -3   9   3      684.63      478.22     32.42 o 
  -2   9   3     2874.83     2813.16     49.43 o 
  -1   9   3     5326.93     5657.88     80.08 o 
   0   9   3     2856.87     2813.98     98.42 o 
   1   9   3     3883.36     4232.95    126.46 o 
   2   9   3     3894.09     4085.81    104.61 o 
   3   9   3     4126.38     4095.80    184.89 o 
   4   9   3      213.52      180.43     24.12 o 
   5   9   3      542.75      333.22     16.14 o 
   6   9   3     1759.43     1378.76     77.51 o 
   7   9   3      232.59      195.85     24.16 o 
   8   9   3       53.85       18.60     17.63 o 
  -9  10   3       52.04        5.21     13.48 o 
  -8  10   3      206.36      179.90     62.60 o 
  -7  10   3     1088.37      997.52     88.51 o 
  -6  10   3      986.30      991.98     68.00 o 
  -5  10   3     2560.78     2392.02    328.98 o 
  -4  10   3     2116.14     2367.44    111.37 o 
  -3  10   3     1029.06      888.35     41.35 o 
  -2  10   3     4121.24     4408.41     81.73 o 
  -1  10   3     2087.54     2239.36     41.59 o 
   0  10   3      650.80      579.52     49.35 o 
   1  10   3    13877.23    15269.03    231.33 o 
   2  10   3     2114.67     2160.79     59.46 o 
   3  10   3       25.18       97.35     28.44 o 
   4  10   3       71.65       83.30     86.61 o 
   5  10   3        2.98        2.52     10.31 o 
   6  10   3      555.03      452.61     68.67 o 
   7  10   3     1117.47     1043.36     80.50 o 
   8  10   3       64.60       44.19     17.40 o 
  -9  11   3      402.37      368.90    140.77 o 
  -8  11   3     1047.92      826.85    117.49 o 
  -7  11   3      260.75      143.18     41.46 o 
  -6  11   3      158.16       87.66     38.33 o 
  -5  11   3     2532.27     2910.49    308.48 o 
  -4  11   3     1546.26     1238.62     70.93 o 
  -3  11   3      958.13      900.88     83.82 o 
  -2  11   3     1745.14     2143.26    105.88 o 
  -1  11   3     2626.51     3015.02    171.81 o 
   0  11   3     2848.17     3040.79     81.03 o 
   1  11   3       13.51       16.85      8.30 o 
   2  11   3      985.33     1076.15    101.85 o 
   3  11   3       22.55       57.03     24.09 o 
   4  11   3      262.36      185.68     71.78 o 
   5  11   3      136.06      130.75     39.07 o 
   6  11   3     1058.83     1043.91     68.74 o 
   7  11   3      499.38      440.45     60.02 o 
  -8  12   3      272.88      151.53     32.71 o 
  -7  12   3       89.00       15.24     13.94 o 
  -6  12   3      679.09      715.26     95.28 o 
  -5  12   3      176.16      161.03     30.68 o 
  -4  12   3      878.95      677.67     50.15 o 
  -3  12   3       32.12       -2.30      6.95 o 
  -2  12   3     1314.17     1097.56    105.38 o 
  -1  12   3      605.54      454.77     73.31 o 
   0  12   3        6.38        3.72      7.46 o 
   1  12   3      560.34      452.13     35.32 o 
   2  12   3      770.22      748.56    114.98 o 
   3  12   3       11.07       40.42     19.80 o 
   4  12   3       83.85       43.17     22.57 o 
   5  12   3       80.72      137.67     40.11 o 
   6  12   3     1743.99     2160.15     74.04 o 
  -7  13   3       61.79       47.93     28.55 o 
  -6  13   3      117.31      104.19     33.94 o 
  -5  13   3      147.74      189.78     25.93 o 
  -4  13   3      111.55       86.75     46.12 o 
  -3  13   3      251.77      214.42     16.96 o 
  -2  13   3       93.35       53.69     16.99 o 
  -1  13   3      268.16      207.56     24.05 o 
   0  13   3      459.63      526.96     43.93 o 
   1  13   3      398.29      281.57     42.07 o 
   2  13   3      108.69      192.29     77.87 o 
   3  13   3     2389.40     3232.89    143.20 o 
   4  13   3      364.14      337.15     67.44 o 
   5  13   3     1798.22     2235.28    130.84 o 
  -5  14   3        4.54       20.55     19.71 o 
  -4  14   3      694.60      504.85    137.07 o 
  -3  14   3        3.55        2.79      7.66 o 
  -2  14   3      157.16       80.00     18.44 o 
  -1  14   3      183.68      109.21     15.85 o 
   0  14   3        7.27       16.09     15.26 o 
   1  14   3        1.52        1.65     11.65 o 
   2  14   3     4367.98     6064.87    633.14 o 
   3  14   3       28.04      237.26     28.15 o 
  -2  15   3       76.47       26.04     10.04 o 
  -1  15   3       92.31       59.79     15.90 o 
   0  15   3       89.69       30.03     16.28 o 
 -12   0   4       15.59       36.63     30.71 o 
 -10   0   4      664.95      747.65     56.80 o 
  -8   0   4       16.35       31.98     26.34 o 
  -6   0   4        1.38       13.58     13.96 o 
  -4   0   4    13046.72    12777.28    122.51 o 
  -2   0   4     5871.25     7241.70    228.39 o 
   0   0   4    14354.90    17705.32    668.84 o 
   2   0   4      493.44      550.04    100.41 o 
   4   0   4     9303.57     9322.42    113.41 o 
   6   0   4        3.72       -0.37      6.01 o 
   8   0   4      510.96      520.87     78.23 o 
  10   0   4       43.24      121.32     47.15 o 
 -12   1   4        5.86       55.29     53.86 o 
 -11   1   4     1263.72     1487.94     89.82 o 
 -10   1   4      125.19      177.48     25.55 o 
  -9   1   4      594.85      747.21     84.27 o 
  -8   1   4      430.14      444.10     37.17 o 
  -7   1   4     4143.72     4000.57     83.21 o 
  -6   1   4     1856.25     1999.83    124.36 o 
  -5   1   4      802.53      653.03     59.51 o 
  -4   1   4     4009.36     3782.04     97.91 o 
  -3   1   4    14912.61    14584.70    203.57 o 
  -2   1   4     5971.12     6422.70     50.44 o 
  -1   1   4     7634.87     7546.69    116.03 o 
   0   1   4    12291.29    12377.98    129.38 o 
   1   1   4    22406.02    22420.42    266.72 o 
   2   1   4      591.43      767.35     87.50 o 
   3   1   4     8254.18     8750.36    104.24 o 
   4   1   4     5417.79     5131.42     56.69 o 
   5   1   4      266.90      219.56     14.61 o 
   6   1   4     3652.33     3320.55    145.23 o 
   7   1   4     2225.92     2463.05    161.01 o 
   8   1   4      737.88      746.67     42.50 o 
   9   1   4        9.84       16.66     14.18 o 
  10   1   4       11.17       54.04     22.32 o 
 -12   2   4       53.06      116.05     29.49 o 
 -11   2   4      179.17      258.50     36.87 o 
 -10   2   4     2093.26     3295.33     65.43 o 
  -9   2   4     1434.19     1716.97    131.43 o 
  -8   2   4       25.21       64.67     19.30 o 
  -7   2   4      149.84      241.59     55.30 o 
  -6   2   4       76.91      310.44     87.54 o 
  -5   2   4     1485.79     1487.93     43.14 o 
  -4   2   4     1150.84     1313.81     29.17 o 
  -3   2   4    11544.89    11210.87    173.73 o 
  -2   2   4      276.18      348.03     12.28 o 
  -1   2   4    33388.37    34567.10    241.14 o 
   0   2   4    57692.38    55707.34    639.07 o 
   1   2   4      233.84      171.24     17.84 o 
   2   2   4    11299.69    11412.58    185.57 o 
   3   2   4     3862.53     3230.93     92.97 o 
   4   2   4    24511.75    22838.56    334.74 o 
   5   2   4     8588.81     7741.01    173.58 o 
   6   2   4      184.25      185.50     25.59 o 
   7   2   4      463.76      377.03     29.73 o 
   8   2   4       36.98       19.76     12.28 o 
   9   2   4        4.06       28.38     15.11 o 
  10   2   4        5.92       63.72     21.73 o 
 -12   3   4        0.04       23.56     23.47 o 
 -11   3   4      843.91      887.92     43.31 o 
 -10   3   4      773.86     1081.28     43.05 o 
  -9   3   4        6.12       18.63     12.88 o 
  -8   3   4       37.16       25.30     16.03 o 
  -7   3   4     3162.48     3408.25     48.33 o 
  -6   3   4      132.49      256.41     66.28 o 
  -5   3   4     4867.65     4790.64    116.85 o 
  -4   3   4    10322.44    11339.71    102.15 o 
  -3   3   4     3903.08     4078.25     49.72 o 
  -2   3   4     1826.81     2541.25     64.41 o 
  -1   3   4     4359.50     4998.93     90.09 o 
   0   3   4     2185.54     2388.01     80.92 o 
   1   3   4    25931.08    26947.70    269.92 o 
   2   3   4      391.90      335.94     13.74 o 
   3   3   4    22603.29    23060.82    163.02 o 
   4   3   4     1403.69     1536.58     29.97 o 
   5   3   4      373.51      360.49     18.97 o 
   6   3   4      809.85      783.26     81.38 o 
   7   3   4      594.03      515.05     49.00 o 
   8   3   4      181.69      143.89     22.36 o 
   9   3   4      184.37      287.82     33.82 o 
  10   3   4      210.46      346.39     36.88 o 
 -12   4   4        8.90       32.61     38.10 o 
 -11   4   4        0.85       17.89     16.12 o 
 -10   4   4      965.11     1242.21     45.51 o 
  -9   4   4      104.50       56.87     25.02 o 
  -8   4   4      508.50      450.66     30.19 o 
  -7   4   4      173.94      247.82     31.01 o 
  -6   4   4     1675.41     1574.33     87.11 o 
  -5   4   4     1404.25     1400.29     19.29 o 
  -4   4   4     7334.09     8762.37    111.82 o 
  -3   4   4      125.38      181.29     15.90 o 
  -2   4   4      665.89      919.19     20.60 o 
  -1   4   4      677.18      917.48    115.14 o 
   0   4   4    10950.19    12109.24     80.13 o 
   1   4   4     1885.86     1697.53     18.71 o 
   2   4   4      133.27      165.37     26.73 o 
   3   4   4      491.28      523.17     13.71 o 
   4   4   4     4241.89     4570.91     30.04 o 
   5   4   4      813.55      741.43     27.80 o 
   6   4   4      312.09      325.44     25.63 o 
   7   4   4      174.24      119.47     20.77 o 
   8   4   4     1005.67      966.42     43.12 o 
   9   4   4      170.31      270.57     28.75 o 
 -11   5   4      363.97      343.29     73.09 o 
 -10   5   4      853.59     1222.91    304.76 o 
  -9   5   4      414.06      275.66     30.15 o 
  -8   5   4      493.80      353.02     57.86 o 
  -7   5   4    10070.39    10309.89    175.58 o 
  -6   5   4      381.49      489.01    100.86 o 
  -5   5   4     6947.96     7336.30    120.75 o 
  -4   5   4     6694.39     7187.15    172.86 o 
  -3   5   4    10541.07    10696.63    183.62 o 
  -2   5   4      814.32     1097.67     43.93 o 
  -1   5   4      386.72      423.79     23.77 o 
   0   5   4       39.66        1.08      4.55 o 
   1   5   4     2010.71     1707.40     59.12 o 
   2   5   4      534.20      535.77     34.18 o 
   3   5   4       64.09       67.29     12.13 o 
   4   5   4      374.20      398.42     21.47 o 
   5   5   4      303.59      302.39     27.46 o 
   6   5   4        0.59       24.51     15.02 o 
   7   5   4     4319.70     5144.08    411.43 o 
   8   5   4      262.71      341.45     42.88 o 
   9   5   4      714.70      838.66     91.11 o 
 -11   6   4       28.52       -0.21     22.03 o 
 -10   6   4      472.58      207.30     27.56 o 
  -9   6   4      430.18      271.40     60.93 o 
  -8   6   4     1743.27     1586.13    144.72 o 
  -7   6   4        4.29      110.77     29.05 o 
  -6   6   4     8736.51     9643.14     75.17 o 
  -5   6   4      273.53      203.43     38.82 o 
  -4   6   4    17768.95    20139.36    481.53 o 
  -3   6   4      468.40      398.78     45.31 o 
  -2   6   4      943.80      636.62     24.66 o 
  -1   6   4    12349.52    13374.52    112.42 o 
   0   6   4      389.16      575.97     25.24 o 
   1   6   4     1835.68     1932.42    166.15 o 
   2   6   4     7428.56     7833.94    209.25 o 
   3   6   4      200.23      143.08      9.50 o 
   4   6   4       12.68       18.32      9.00 o 
   5   6   4     3262.86     3441.34     62.74 o 
   6   6   4     1614.86     1605.36     52.53 o 
   7   6   4        4.80       25.74     15.43 o 
   8   6   4     2243.41     2665.38    142.31 o 
   9   6   4       14.45       31.04     17.45 o 
 -11   7   4      110.58       48.45     34.99 o 
 -10   7   4      287.59      105.86     23.18 o 
  -9   7   4      763.72      494.01     28.72 o 
  -8   7   4      255.28      172.81     34.09 o 
  -7   7   4     5439.75     5328.65     75.73 o 
  -6   7   4     1448.54     1576.09    134.46 o 
  -5   7   4     5456.90     5344.89    101.87 o 
  -4   7   4     4435.33     4919.79    257.76 o 
  -3   7   4     5725.02     5583.53    206.54 o 
  -2   7   4       43.43       16.85      8.64 o 
  -1   7   4      136.49      110.18     17.68 o 
   0   7   4     4467.52     4568.21    158.10 o 
   1   7   4     1802.59     1941.84     72.38 o 
   2   7   4       96.61      107.81     20.30 o 
   3   7   4      400.55      398.67     31.15 o 
   4   7   4     1716.77     1558.00     71.78 o 
   5   7   4      206.37      327.47     44.01 o 
   6   7   4       36.60      133.20     45.39 o 
   7   7   4     3361.47     3653.97    156.33 o 
   8   7   4      267.24      366.26     45.99 o 
 -10   8   4      573.65      499.19     68.10 o 
  -9   8   4        3.99        8.58     12.78 o 
  -8   8   4     1412.63     1462.35     39.99 o 
  -7   8   4       20.19        7.60     11.47 o 
  -6   8   4     2571.50     2606.99     47.62 o 
  -5   8   4       25.60       25.24     22.75 o 
  -4   8   4     1354.44     1281.78    102.89 o 
  -3   8   4      441.79      329.46     32.92 o 
  -2   8   4      147.69      133.49     20.53 o 
  -1   8   4     2420.07     2486.82     40.30 o 
   0   8   4     2366.34     2897.74     87.91 o 
   1   8   4      789.76      719.30     17.38 o 
   2   8   4     1193.37     1289.04     29.60 o 
   3   8   4      735.96      681.40     27.30 o 
   4   8   4     1465.74     1346.58     28.36 o 
   5   8   4      548.27      712.26     31.37 o 
   6   8   4     1887.58     2000.84     45.12 o 
   7   8   4      213.44      227.82     25.31 o 
   8   8   4      280.07      249.59     31.92 o 
 -10   9   4        6.53       34.52     27.21 o 
  -9   9   4      586.64      559.41     47.00 o 
  -8   9   4      971.57     1360.97     60.45 o 
  -7   9   4      400.53      436.97     65.09 o 
  -6   9   4      548.09      705.71     41.82 o 
  -5   9   4      805.53     1027.82     95.50 o 
  -4   9   4       73.16      159.53     35.85 o 
  -3   9   4      132.89      216.65     44.48 o 
  -2   9   4     6303.63     7593.28    184.29 o 
  -1   9   4     1960.13     2302.12     44.58 o 
   0   9   4     1510.48     1420.86     55.52 o 
   1   9   4     1003.04      994.07    114.42 o 
   2   9   4       49.57       11.56      8.62 o 
   3   9   4     3811.46     4215.93    132.99 o 
   4   9   4      824.42      750.71     30.92 o 
   5   9   4      308.06      321.56     25.29 o 
   6   9   4     1944.67     1956.10     81.32 o 
   7   9   4      383.33      419.04     38.55 o 
  -9  10   4      248.81      168.64     43.82 o 
  -8  10   4      927.98     1116.59    137.37 o 
  -7  10   4      424.03      538.77    131.83 o 
  -6  10   4     1165.96     1133.78    133.28 o 
  -5  10   4      146.27      129.66     68.87 o 
  -4  10   4     1029.71      801.77     48.58 o 
  -3  10   4     8705.27     8822.68    258.91 o 
  -2  10   4      901.70      969.19     62.68 o 
  -1  10   4     3180.76     3543.82     64.78 o 
   0  10   4      395.52      425.30     42.21 o 
   1  10   4     2555.35     2474.14    162.85 o 
   2  10   4     1577.33     1714.65     53.72 o 
   3  10   4     3968.01     4311.68     83.92 o 
   4  10   4      247.66      232.13     44.58 o 
   5  10   4     1857.76     1601.52    165.77 o 
   6  10   4     1179.22     1302.02    204.12 o 
   7  10   4     1119.12     1135.80     66.86 o 
  -8  11   4      684.05      713.09    164.86 o 
  -7  11   4      265.13      127.26     31.37 o 
  -6  11   4      218.79      111.10     33.65 o 
  -5  11   4     2950.46     3163.76    297.92 o 
  -4  11   4      100.75       23.90      7.30 o 
  -3  11   4     1625.92     1317.72     62.53 o 
  -2  11   4     3992.44     4452.28    144.34 o 
  -1  11   4     2338.86     2411.63     85.28 o 
   0  11   4      943.65      637.76     46.35 o 
   1  11   4       35.66       21.26     13.47 o 
   2  11   4      618.03      530.53     91.66 o 
   3  11   4      361.80      353.48     50.06 o 
   4  11   4      621.49      768.36     54.59 o 
   5  11   4      402.02      361.15     47.23 o 
   6  11   4     1642.78     1823.23    180.82 o 
  -7  12   4        0.17       -5.02     10.45 o 
  -6  12   4      340.81      173.83     44.52 o 
  -5  12   4        7.06       20.50     16.30 o 
  -4  12   4      799.37      686.12     39.17 o 
  -3  12   4      233.36      201.69     27.84 o 
  -2  12   4     1635.04     2332.41    149.85 o 
  -1  12   4      420.89      250.17     35.31 o 
   0  12   4      707.66      466.42     38.05 o 
   1  12   4       47.99       11.11     11.96 o 
   2  12   4      924.94      950.91     81.96 o 
   3  12   4      420.88      587.52     44.71 o 
   4  12   4       22.45       40.79     18.67 o 
   5  12   4        0.15       11.77     17.55 o 
  -6  13   4      250.72      149.41     33.16 o 
  -5  13   4       49.51       23.61     12.79 o 
  -4  13   4        1.83       14.88      9.76 o 
  -3  13   4       63.02       23.73     11.97 o 
  -2  13   4      301.23      319.12     29.11 o 
  -1  13   4     2358.46     2547.06    168.50 o 
   0  13   4      455.03      405.53     86.22 o 
   1  13   4     2051.62     1989.97    137.81 o 
   2  13   4      251.31      293.77     89.17 o 
   3  13   4     2915.57     4261.66     92.14 o 
   4  13   4      266.08      230.32    170.91 o 
  -4  14   4      117.57       73.80     21.73 o 
  -3  14   4        1.30       22.24     16.79 o 
  -2  14   4      845.21      634.76    103.80 o 
  -1  14   4      166.78      127.19     25.52 o 
   0  14   4     2888.79     2873.79    246.40 o 
   1  14   4        0.29       17.11     21.39 o 
   2  14   4     6495.13     8738.72    444.57 o 
 -12   0   5       31.64       14.43     24.44 o 
 -10   0   5      507.99      324.34     54.79 o 
  -8   0   5       59.10       48.69     19.26 o 
  -6   0   5     5338.39     5327.62     92.96 o 
  -4   0   5    37425.06    38327.82    210.61 o 
  -2   0   5     4618.64     4310.38    100.78 o 
   0   0   5    21725.99    25679.88    102.15 o 
   2   0   5     1159.40     1029.04     26.30 o 
   4   0   5     1056.78      890.53     50.57 o 
   6   0   5       93.83       49.56     26.06 o 
   8   0   5     1748.50     2351.34    263.40 o 
 -12   1   5       18.65       15.07     17.25 o 
 -11   1   5      275.01      134.24     20.88 o 
 -10   1   5      105.67       71.82     28.58 o 
  -9   1   5      516.47      658.27     67.81 o 
  -8   1   5      135.38       49.57      9.04 o 
  -7   1   5     8273.55     7595.84    202.63 o 
  -6   1   5      992.44      980.75     21.88 o 
  -5   1   5      550.51      478.07     13.67 o 
  -4   1   5     7995.25     8396.09    171.04 o 
  -3   1   5    41126.80    40492.85    234.24 o 
  -2   1   5      788.35      609.33     49.08 o 
  -1   1   5     4873.90     5746.48    166.25 o 
   0   1   5       22.87       15.15     10.40 o 
   1   1   5     1633.49     1437.80     95.23 o 
   2   1   5     6942.66     6767.07    235.68 o 
   3   1   5       38.98       73.28     28.06 o 
   4   1   5     3612.58     3367.38    123.60 o 
   5   1   5       19.26       61.81     17.50 o 
   6   1   5       40.43       26.68     14.79 o 
   7   1   5      952.80      964.58     57.15 o 
   8   1   5      304.27      418.79     35.02 o 
   9   1   5       40.85       48.17     21.05 o 
 -12   2   5       31.94       11.86     16.20 o 
 -11   2   5        3.33        6.14     12.59 o 
 -10   2   5      402.96      340.49    111.23 o 
  -9   2   5       34.19       20.86     15.36 o 
  -8   2   5       40.89       25.05      9.44 o 
  -7   2   5      392.59      233.96     11.74 o 
  -6   2   5     1108.66      879.11     58.45 o 
  -5   2   5     2892.18     2659.36     56.49 o 
  -4   2   5    10046.89    11195.92    155.73 o 
  -3   2   5     4361.97     4591.69    148.07 o 
  -2   2   5     2821.70     2905.18     29.53 o 
  -1   2   5     1190.72     1327.40    119.87 o 
   0   2   5    39639.15    37662.97    712.29 o 
   1   2   5     8455.82     9774.56    463.04 o 
   2   2   5      162.61      256.01     54.48 o 
   3   2   5     3263.91     2875.03     55.07 o 
   4   2   5     3058.44     3194.34     46.05 o 
   5   2   5     5026.44     4955.93    150.81 o 
   6   2   5     1029.82      839.26     38.66 o 
   7   2   5        8.18        1.28      8.54 o 
   8   2   5      206.43      184.51     23.35 o 
   9   2   5      202.49      224.92     34.84 o 
 -12   3   5        0.17        6.83     14.51 o 
 -11   3   5      934.99     1003.54    162.13 o 
 -10   3   5      222.69      256.65    111.05 o 
  -9   3   5       22.02       27.21     21.39 o 
  -8   3   5     2297.43     2029.73     45.13 o 
  -7   3   5     2103.81     2202.95    104.34 o 
  -6   3   5      332.33      261.49     13.24 o 
  -5   3   5     1501.67     1497.86     84.09 o 
  -4   3   5     3723.55     3372.69     33.67 o 
  -3   3   5    17319.43    18128.73    361.95 o 
  -2   3   5     1096.83     1380.16     47.51 o 
  -1   3   5    11714.61    13881.01    168.32 o 
   0   3   5     1215.31     1562.31     81.36 o 
   1   3   5    27122.07    29173.18    114.30 o 
   2   3   5     7623.51     7965.78    106.90 o 
   3   3   5     7309.89     8459.23    402.26 o 
   4   3   5     1249.62     1236.05     58.02 o 
   5   3   5       37.37       23.52     10.19 o 
   6   3   5      141.69      165.09     15.85 o 
   7   3   5      333.37      380.01     48.57 o 
   8   3   5      182.92      125.08     27.01 o 
   9   3   5       12.27      151.77     72.93 o 
 -11   4   5      135.48       71.92     71.32 o 
 -10   4   5     1344.54     1568.75    280.83 o 
  -9   4   5      211.83      329.95     72.75 o 
  -8   4   5      933.23     1187.81     47.14 o 
  -7   4   5     2227.26     1897.29    101.08 o 
  -6   4   5      671.66      617.51     24.47 o 
  -5   4   5     3062.93     2957.29    102.97 o 
  -4   4   5     3704.60     3643.01     79.44 o 
  -3   4   5     3188.39     2961.60    115.44 o 
  -2   4   5        8.27       26.16      7.83 o 
  -1   4   5     5157.39     5395.93     89.13 o 
   0   4   5    12439.58    13369.68    461.05 o 
   1   4   5    10848.81    11533.13    106.66 o 
   2   4   5     1376.61     1433.27     65.42 o 
   3   4   5     1352.55     1212.35     39.72 o 
   4   4   5     7933.16     7700.25    136.68 o 
   5   4   5      278.70      196.36     13.97 o 
   6   4   5      472.36      555.55     36.73 o 
   7   4   5     1852.27     2168.19    215.33 o 
   8   4   5      450.14      488.65    125.63 o 
   9   4   5       29.93       62.93     23.47 o 
 -11   5   5      721.50      595.39     73.33 o 
 -10   5   5      106.82       93.50     52.46 o 
  -9   5   5      357.00      344.27     84.20 o 
  -8   5   5     2979.42     3413.08     55.61 o 
  -7   5   5     6722.88     6777.41     76.49 o 
  -6   5   5       19.17       29.28      9.89 o 
  -5   5   5      741.27      807.96     85.51 o 
  -4   5   5     1530.86     1708.57     35.79 o 
  -3   5   5      972.19      712.58     23.84 o 
  -2   5   5     8321.41     8284.74    151.91 o 
  -1   5   5      640.15      984.06     67.38 o 
   0   5   5      524.27      354.88     36.54 o 
   1   5   5      369.69      427.55     37.30 o 
   2   5   5     1107.85      954.64     36.79 o 
   3   5   5     1792.70     1517.36     33.53 o 
   4   5   5       33.87       45.73     11.17 o 
   5   5   5     2852.25     2521.93    129.54 o 
   6   5   5      640.46      738.70     64.07 o 
   7   5   5     4791.60     5386.83    110.57 o 
   8   5   5       17.30       62.45     31.37 o 
 -11   6   5       57.75       30.20     29.34 o 
 -10   6   5     1377.25     1327.99    104.97 o 
  -9   6   5      104.67       51.14     34.02 o 
  -8   6   5     2724.24     2522.12     70.30 o 
  -7   6   5      270.89      330.16     59.88 o 
  -6   6   5     2882.61     2799.79    135.05 o 
  -5   6   5      921.51     1205.03    102.20 o 
  -4   6   5     2679.51     2627.65     63.55 o 
  -3   6   5      107.10       68.81      9.01 o 
  -2   6   5     2923.85     2634.20    104.98 o 
  -1   6   5     1942.04     1545.29     84.72 o 
   0   6   5      563.30      459.96     35.95 o 
   1   6   5     6961.95     7324.08    163.89 o 
   2   6   5      299.81      220.51     44.46 o 
   3   6   5      159.95      194.69     25.40 o 
   4   6   5     6467.27     6186.68    229.22 o 
   5   6   5     1770.14     1891.35     79.25 o 
   6   6   5     5934.81     5977.64     53.59 o 
   7   6   5      270.03      327.97     36.33 o 
   8   6   5     1823.34     2065.33     87.75 o 
 -10   7   5      260.05      230.50     67.35 o 
  -9   7   5     1104.90     1140.82     55.67 o 
  -8   7   5      375.97      209.37     22.53 o 
  -7   7   5     1949.12     2496.02     71.50 o 
  -6   7   5      799.60     1125.78     59.04 o 
  -5   7   5      162.74      212.01     34.91 o 
  -4   7   5     5262.19     5490.38    149.36 o 
  -3   7   5       14.47        4.38      6.00 o 
  -2   7   5       38.96       50.26     16.05 o 
  -1   7   5      370.25      214.36     44.97 o 
   0   7   5     2846.59     2881.90     53.22 o 
   1   7   5      254.29      362.91     61.79 o 
   2   7   5      765.69      887.22     79.53 o 
   3   7   5     6413.18     6326.71    137.42 o 
   4   7   5     1814.22     1796.22     32.59 o 
   5   7   5     2781.45     3130.98    125.88 o 
   6   7   5       11.26       27.88     13.42 o 
   7   7   5     2888.87     3324.27     66.62 o 
   8   7   5       39.14       39.85     24.25 o 
 -10   8   5      695.75      715.73     86.93 o 
  -9   8   5      311.28      225.34     35.11 o 
  -8   8   5      864.90      807.07     39.90 o 
  -7   8   5      322.34      258.76     27.89 o 
  -6   8   5       36.87       31.93     18.20 o 
  -5   8   5       53.21       15.00      9.48 o 
  -4   8   5      110.42       58.89     12.05 o 
  -3   8   5       13.11        4.61      4.98 o 
  -2   8   5       12.02        2.89      7.71 o 
  -1   8   5     4676.93     4164.60    152.83 o 
   0   8   5     4879.73     4695.59     51.73 o 
   1   8   5      491.53      698.32     61.58 o 
   2   8   5     5477.16     5417.94    116.06 o 
   3   8   5      701.63      745.20     37.34 o 
   4   8   5     4667.40     4732.99     62.83 o 
   5   8   5      987.15     1209.83     47.91 o 
   6   8   5     1859.17     1894.10     50.75 o 
   7   8   5       45.36       48.31     42.20 o 
  -9   9   5      786.35     1055.46     84.76 o 
  -8   9   5      276.28      283.43     29.97 o 
  -7   9   5      247.68      229.57     30.55 o 
  -6   9   5     3000.08     3602.01     89.80 o 
  -5   9   5      121.71       96.92     17.94 o 
  -4   9   5      186.99      158.76     38.13 o 
  -3   9   5       43.34       10.06     16.88 o 
  -2   9   5     1435.50     1355.89     96.75 o 
  -1   9   5     3127.31     3299.71     83.73 o 
   0   9   5     1037.82     1134.72     72.61 o 
   1   9   5     4300.53     4107.03    132.12 o 
   2   9   5     2283.76     1971.74     58.19 o 
   3   9   5     7249.04     8099.34    304.16 o 
   4   9   5      969.10     1207.13    108.87 o 
   5   9   5      917.39      746.91     39.43 o 
   6   9   5      340.99      242.82     52.72 o 
  -9  10   5       13.61        5.73     21.05 o 
  -8  10   5      538.17      568.52     57.04 o 
  -7  10   5      139.16       59.91     29.27 o 
  -6  10   5      223.19      337.44     41.60 o 
  -5  10   5      674.88      887.43     31.30 o 
  -4  10   5     1009.15     1014.22     61.09 o 
  -3  10   5     4458.77     3994.43    163.59 o 
  -2  10   5     1030.30     1009.05     60.08 o 
  -1  10   5      282.10      211.33     34.76 o 
   0  10   5      656.69      613.43     33.12 o 
   1  10   5      350.66      192.40     24.73 o 
   2  10   5     1532.39     1758.32     39.41 o 
   3  10   5     8456.48     9735.01    442.89 o 
   4  10   5      144.44      302.60     68.52 o 
   5  10   5      449.20      318.92     26.94 o 
   6  10   5      927.76      997.15    165.10 o 
  -8  11   5        1.24        5.72     16.69 o 
  -7  11   5      503.90      522.54     85.34 o 
  -6  11   5     1417.58     1170.26    189.52 o 
  -5  11   5     3071.32     3352.61    366.39 o 
  -4  11   5       42.87       10.26      8.59 o 
  -3  11   5      500.96      386.73     40.74 o 
  -2  11   5      363.37      397.19     29.41 o 
  -1  11   5      754.42      710.78     40.93 o 
   0  11   5     1435.35     1402.36     54.26 o 
   1  11   5      215.80      174.46     53.39 o 
   2  11   5     2175.43     1916.74     62.58 o 
   3  11   5      210.35      516.35     96.01 o 
   4  11   5      188.59      351.07     40.79 o 
   5  11   5      294.01      173.29     27.05 o 
  -7  12   5      184.74      122.74     27.42 o 
  -6  12   5      879.22      630.38    105.13 o 
  -5  12   5       27.49       22.31     19.75 o 
  -4  12   5     1885.59     1789.57     77.62 o 
  -3  12   5        0.36       27.74     18.45 o 
  -2  12   5     2403.41     2293.28    186.77 o 
  -1  12   5     2509.61     3413.12    407.96 o 
   0  12   5      173.90       74.92     50.02 o 
   1  12   5       57.16       21.39     13.47 o 
   2  12   5      397.29      281.14     40.22 o 
   3  12   5      371.39      458.51     49.25 o 
   4  12   5       37.89       61.07     38.74 o 
  -5  13   5     1416.71     1458.89    163.69 o 
  -4  13   5      449.73      396.10     33.84 o 
  -3  13   5     1326.75     1041.73     65.75 o 
  -2  13   5      700.24      806.01    110.44 o 
  -1  13   5     3863.67     4725.81    490.75 o 
   0  13   5      284.24      118.87     92.61 o 
   1  13   5     1237.26      801.26    114.74 o 
   2  13   5       17.23       26.74     67.41 o 
 -10   0   6     1934.98     1394.50     66.87 o 
  -8   0   6     3115.15     3747.60    611.14 o 
  -6   0   6    14476.89    16633.77    983.07 o 
  -4   0   6    14257.21    13796.45    503.69 o 
  -2   0   6     2830.24     3302.32     55.13 o 
   0   0   6     1683.95     2355.71     45.13 o 
   2   0   6    10440.96    10040.60    239.82 o 
   4   0   6     3613.09     3148.08     76.13 o 
   6   0   6     3006.09     2970.43    256.08 o 
   8   0   6     3720.04     4464.97    272.24 o 
 -11   1   6      648.33      423.61     32.01 o 
 -10   1   6        2.04       -2.81     10.03 o 
  -9   1   6        7.55       -0.31     10.49 o 
  -8   1   6       47.49       -0.82      7.77 o 
  -7   1   6    15426.17    17202.06    575.27 o 
  -6   1   6       95.89       25.60     12.06 o 
  -5   1   6     2517.88     2823.37    204.37 o 
  -4   1   6     1642.70     1427.52     36.87 o 
  -3   1   6    18832.65    20852.71     68.10 o 
  -2   1   6      106.86      207.43     21.41 o 
  -1   1   6     1495.86     1115.84     31.09 o 
   0   1   6      428.66      680.47     13.41 o 
   1   1   6      115.57      134.64     34.65 o 
   2   1   6     5442.85     5781.45    186.81 o 
   3   1   6       32.79       30.76      6.57 o 
   4   1   6     1143.86     1157.62     22.87 o 
   5   1   6      367.89      261.18     29.01 o 
   6   1   6        2.08       -0.70      7.97 o 
   7   1   6     3098.00     3543.88     57.62 o 
   8   1   6      129.39      168.55     31.49 o 
 -11   2   6      151.16       42.61     19.64 o 
 -10   2   6     1166.75     1012.53     44.38 o 
  -9   2   6       48.43        0.76      9.90 o 
  -8   2   6      446.66      384.89     20.91 o 
  -7   2   6      845.68      771.04     25.53 o 
  -6   2   6     3962.30     3989.58    265.79 o 
  -5   2   6      151.16      136.75     20.26 o 
  -4   2   6     7860.36     7686.07     98.35 o 
  -3   2   6       28.50       77.98     27.30 o 
  -2   2   6     6616.16     7016.59    149.38 o 
  -1   2   6      755.78      639.69     22.81 o 
   0   2   6    16202.70    17192.05    543.41 o 
   1   2   6     4898.69     5695.49     57.35 o 
   2   2   6      394.80      492.68    106.30 o 
   3   2   6       49.78       25.46      9.92 o 
   4   2   6     1682.18     1677.19     21.52 o 
   5   2   6       49.90       36.22     10.63 o 
   6   2   6       18.42        6.02      7.12 o 
   7   2   6     1484.48     1473.62     91.32 o 
   8   2   6      804.15      816.82     59.14 o 
 -11   3   6      674.43      544.09     40.68 o 
 -10   3   6      136.13       74.96     19.73 o 
  -9   3   6        7.50        8.90     10.57 o 
  -8   3   6     2386.23     2124.26     67.28 o 
  -7   3   6     3132.34     3168.08    157.60 o 
  -6   3   6     1001.80     1130.20     62.42 o 
  -5   3   6       18.99       65.90     23.44 o 
  -4   3   6      315.98      238.38     17.19 o 
  -3   3   6    14495.94    14448.79    400.33 o 
  -2   3   6    13890.40    13402.68    166.03 o 
  -1   3   6     3134.24     3053.74    122.03 o 
   0   3   6     1998.31     2230.78    125.90 o 
   1   3   6    11803.17    11719.16    328.44 o 
   2   3   6       22.87       57.61     31.87 o 
   3   3   6     2524.41     2338.18     80.62 o 
   4   3   6     3730.20     3667.33     33.20 o 
   5   3   6       15.12       25.44     14.42 o 
   6   3   6     1647.21     1499.03    112.56 o 
   7   3   6      463.38      362.36     66.21 o 
   8   3   6      129.62       95.44     29.20 o 
 -11   4   6      602.84      495.44     45.77 o 
 -10   4   6      965.86      753.74     35.50 o 
  -9   4   6       54.14       43.71     25.73 o 
  -8   4   6      109.99       28.87     19.31 o 
  -7   4   6      469.82      528.45    132.23 o 
  -6   4   6      319.64      390.78     37.83 o 
  -5   4   6     1906.43     1682.43     95.33 o 
  -4   4   6     2129.89     2172.76    116.83 o 
  -3   4   6    17200.79    18530.59    651.97 o 
  -2   4   6     1196.88     1426.21     25.63 o 
  -1   4   6     2813.16     3013.25     49.07 o 
   0   4   6    14620.96    15258.37    595.14 o 
   1   4   6      172.89      143.86     40.08 o 
   2   4   6      948.11      884.80     25.85 o 
   3   4   6     6267.40     6662.16    209.81 o 
   4   4   6     2183.62     2114.95    174.30 o 
   5   4   6     1256.93     1131.21     72.50 o 
   6   4   6      110.84      150.16     30.58 o 
   7   4   6      960.82     1087.31    179.06 o 
   8   4   6      374.31      622.60    191.23 o 
 -11   5   6      524.05      507.22     67.57 o 
 -10   5   6       46.92       13.52     22.96 o 
  -9   5   6       32.37        6.05     13.40 o 
  -8   5   6     2043.59     1821.30    166.46 o 
  -7   5   6     2831.70     3682.81    272.98 o 
  -6   5   6     2363.59     2596.87     95.45 o 
  -5   5   6       20.59       28.90     17.85 o 
  -4   5   6       78.56      100.04     23.37 o 
  -3   5   6     2266.25     1962.71     72.80 o 
  -2   5   6    10119.74    10636.57    190.32 o 
  -1   5   6      265.59      458.51     51.71 o 
   0   5   6       60.88       -0.10     12.52 o 
   1   5   6      854.16      905.73     60.69 o 
   2   5   6      630.80      570.48     59.69 o 
   3   5   6     6754.46     7122.12     87.92 o 
   4   5   6     4331.48     4366.97    109.43 o 
   5   5   6     2575.72     2768.44    152.35 o 
   6   5   6     1055.54     1238.14     71.31 o 
   7   5   6     1471.94     1601.17    197.89 o 
 -10   6   6      910.45      656.27     59.91 o 
  -9   6   6       17.23      125.46     92.86 o 
  -8   6   6      341.30      647.21    146.65 o 
  -7   6   6      611.86      657.26     69.27 o 
  -6   6   6      114.43      266.09     24.46 o 
  -5   6   6       11.39       20.52     10.28 o 
  -4   6   6      218.84      187.99     15.54 o 
  -3   6   6      465.16      423.81     41.51 o 
  -2   6   6      639.74      669.28     36.46 o 
  -1   6   6        1.71       12.60     41.09 o 
   0   6   6     3586.02     3151.36    144.62 o 
   1   6   6     1291.44     1267.74     32.95 o 
   2   6   6     5210.07     4998.22     53.70 o 
   3   6   6     1319.72     1306.16     94.91 o 
   4   6   6     8840.58     8841.23    177.95 o 
   5   6   6      347.47      457.63     36.15 o 
   6   6   6     2626.72     2963.63    114.74 o 
   7   6   6      449.70      499.75     76.49 o 
 -10   7   6      347.57      457.02     33.06 o 
  -9   7   6      121.61      104.84     36.58 o 
  -8   7   6      257.35      209.80     61.86 o 
  -7   7   6      120.87       66.56     26.90 o 
  -6   7   6      508.64      404.90     50.32 o 
  -5   7   6      119.55       64.27     21.56 o 
  -4   7   6     5698.80     5808.80     45.80 o 
  -3   7   6      423.95      314.51     16.22 o 
  -2   7   6        5.78        8.69      7.74 o 
  -1   7   6     4135.66     4017.86    389.57 o 
   0   7   6      242.43      265.29     60.44 o 
   1   7   6     6948.75     7087.19    133.18 o 
   2   7   6     4934.38     4787.34     68.92 o 
   3   7   6     8810.64     8355.11     74.32 o 
   4   7   6     1289.31     1320.15    112.72 o 
   5   7   6     1244.34     1305.37    160.79 o 
   6   7   6       25.61       33.20     32.80 o 
  -9   8   6      347.21      524.87     48.83 o 
  -8   8   6        3.10       15.40     23.39 o 
  -7   8   6       19.60        6.66     17.32 o 
  -6   8   6      282.72      269.73     21.86 o 
  -5   8   6      531.92      428.96     24.78 o 
  -4   8   6      506.95      340.47     33.41 o 
  -3   8   6      309.62      350.80     26.68 o 
  -2   8   6     4128.92     4089.48    211.84 o 
  -1   8   6     2943.02     2494.53    127.12 o 
   0   8   6    12515.59    14137.64    574.73 o 
   1   8   6      510.45      638.36     62.37 o 
   2   8   6     7240.37     8175.44    118.41 o 
   3   8   6       53.82       22.15     14.16 o 
   4   8   6     1474.18     1581.85     42.27 o 
   5   8   6     1095.67     1344.70     36.12 o 
   6   8   6       10.60       -6.20     12.17 o 
  -9   9   6      102.98      116.56     35.36 o 
  -8   9   6       72.00       21.54     18.43 o 
  -7   9   6       19.19       13.37     12.58 o 
  -6   9   6     1265.62     1434.91     82.89 o 
  -5   9   6        2.86       10.35     10.44 o 
  -4   9   6     1640.15     1501.90     70.35 o 
  -3   9   6      435.86      456.01     27.41 o 
  -2   9   6       80.88       42.32     12.36 o 
  -1   9   6    11120.07    13687.72    550.96 o 
   0   9   6     2337.57     3062.21     45.38 o 
   1   9   6     5664.86     6636.79    441.17 o 
   2   9   6      507.11      342.71     42.33 o 
   3   9   6     3765.93     3698.48     62.82 o 
   4   9   6       28.58       47.19     32.29 o 
   5   9   6        5.81       10.53     27.82 o 
  -8  10   6      382.26      452.08     50.73 o 
  -7  10   6       38.55       38.10     26.17 o 
  -6  10   6      160.92      197.27     50.78 o 
  -5  10   6       22.21       34.42     15.14 o 
  -4  10   6     1411.76     1386.98     52.92 o 
  -3  10   6       28.63        3.76      7.64 o 
  -2  10   6      671.12      596.95     47.28 o 
  -1  10   6     2598.09     2699.62    133.31 o 
   0  10   6     1358.77     1685.80     49.22 o 
   1  10   6      211.59      241.02     98.75 o 
   2  10   6     2124.85     2132.30    149.13 o 
   3  10   6     1185.61     1429.89    108.77 o 
   4  10   6      390.01      602.74     70.33 o 
  -7  11   6      737.05      942.90    153.13 o 
  -6  11   6      242.26      209.41     31.71 o 
  -5  11   6     2292.13     2695.77     71.06 o 
  -4  11   6      680.98      676.32     83.91 o 
  -3  11   6      164.32      103.52     13.32 o 
  -2  11   6      109.30      144.44     39.85 o 
  -1  11   6      516.92      454.46    126.40 o 
   0  11   6     1689.43     1781.30    143.67 o 
   1  11   6      390.89      458.12    124.65 o 
   2  11   6      425.72      402.17     59.86 o 
   3  11   6      598.09      709.44     92.24 o 
  -5  12   6      519.94      502.65     66.71 o 
  -4  12   6     1552.89     1519.30    121.75 o 
  -3  12   6     1041.22     1065.34     83.79 o 
  -2  12   6      169.71      116.07     46.52 o 
  -1  12   6     1930.91     2005.69     92.61 o 
   0  12   6      338.29      144.76     74.19 o 
   1  12   6      193.61       49.38     15.89 o 
   2  12   6       12.27       45.33     28.13 o 
  -2  13   6      608.78      635.75     45.22 o 
  -1  13   6     1011.01     1405.62     58.09 o 
 -10   0   7     4155.60     4499.66    126.98 o 
  -8   0   7     2186.64     2263.59     59.86 o 
  -6   0   7     4082.11     5341.65    296.78 o 
  -4   0   7      177.59      266.25     22.36 o 
  -2   0   7    13331.98    13718.09    359.08 o 
   0   0   7       88.28       63.14     27.33 o 
   2   0   7       11.70       18.53      9.77 o 
   4   0   7    16535.87    16431.75   2052.68 o 
   6   0   7     5489.42     6192.71    647.13 o 
 -11   1   7     1214.80     1211.41    173.15 o 
 -10   1   7       10.18       26.81     20.09 o 
  -9   1   7      637.91      586.05     39.62 o 
  -8   1   7        5.18       11.80     14.66 o 
  -7   1   7    10295.21    13123.05    124.05 o 
  -6   1   7        0.93       46.56     43.15 o 
  -5   1   7      324.12      290.58     35.57 o 
  -4   1   7      185.63      183.74     17.08 o 
  -3   1   7      612.09      532.76     54.05 o 
  -2   1   7       39.37       36.00     13.56 o 
  -1   1   7     4746.93     5026.17    191.41 o 
   0   1   7       68.80       35.46     13.18 o 
   1   1   7      833.58      920.70     75.40 o 
   2   1   7     1201.70     1010.86     18.51 o 
   3   1   7     5406.41     5342.68     96.10 o 
   4   1   7       25.51       42.04     14.77 o 
   5   1   7     5887.79     5781.67    107.54 o 
   6   1   7      127.67      118.63     23.80 o 
   7   1   7     3806.65     4359.95    100.31 o 
 -11   2   7       80.07       63.15     29.86 o 
 -10   2   7     2053.08     1749.95     83.50 o 
  -9   2   7       87.54       36.22     13.05 o 
  -8   2   7      528.11      382.02     59.60 o 
  -7   2   7       54.72      225.67     89.15 o 
  -6   2   7     1286.02     1172.38    183.03 o 
  -5   2   7      375.64      397.25     26.87 o 
  -4   2   7     2327.06     2119.60    103.77 o 
  -3   2   7      212.27      346.25    100.17 o 
  -2   2   7      326.20      330.68     68.96 o 
  -1   2   7      118.54      116.49     11.72 o 
   0   2   7     5452.86     5411.88    133.20 o 
   1   2   7      206.38      173.08     24.39 o 
   2   2   7       56.04       25.85      7.24 o 
   3   2   7      457.35      424.29     18.33 o 
   4   2   7     4267.99     3718.71     68.72 o 
   5   2   7       11.73        0.30      6.97 o 
   6   2   7      212.79      112.65     20.76 o 
   7   2   7      244.84      101.92     23.43 o 
 -11   3   7      502.42      490.85     42.26 o 
 -10   3   7       21.03        5.37     13.10 o 
  -9   3   7        5.09        9.32      9.95 o 
  -8   3   7       20.42        9.69      9.73 o 
  -7   3   7     3122.35     3260.20    105.22 o 
  -6   3   7     5164.64     5448.02    410.19 o 
  -5   3   7      158.81      149.47     25.47 o 
  -4   3   7      200.04      189.89     16.00 o 
  -3   3   7    10622.61    11905.46    796.00 o 
  -2   3   7      756.86      875.41     48.81 o 
  -1   3   7     4239.45     4498.50    140.23 o 
   0   3   7     4972.66     5012.29    122.36 o 
   1   3   7     4683.28     4894.27     81.84 o 
   2   3   7     3531.74     3067.82     64.36 o 
   3   3   7       14.64       -4.78      7.80 o 
   4   3   7     1520.35     1361.30     41.01 o 
   5   3   7       52.74       37.16     16.16 o 
   6   3   7       12.43        5.00      7.90 o 
   7   3   7      601.98      653.78    144.40 o 
 -10   4   7      650.83      544.47     87.05 o 
  -9   4   7      158.35       89.91     17.61 o 
  -8   4   7       22.06       48.37     17.39 o 
  -7   4   7      440.20      671.53     44.88 o 
  -6   4   7      681.99      765.60     36.11 o 
  -5   4   7     6220.42     6776.48     58.98 o 
  -4   4   7     6351.58     6060.31     60.28 o 
  -3   4   7     3946.07     3755.22    299.11 o 
  -2   4   7     2952.28     3256.42     89.92 o 
  -1   4   7     4392.57     4929.86    271.36 o 
   0   4   7    11363.08    11823.62    521.29 o 
   1   4   7     6986.53     7028.03    162.00 o 
   2   4   7      530.40      729.01    138.47 o 
   3   4   7    12832.01    12974.21    202.35 o 
   4   4   7     2280.30     2449.22     97.26 o 
   5   4   7      162.12      295.50     90.43 o 
   6   4   7       35.13       52.12     17.62 o 
 -10   5   7       24.22       10.31     17.05 o 
  -9   5   7       24.10       28.25     19.72 o 
  -8   5   7       20.03      143.84     94.13 o 
  -7   5   7     2148.21     2425.39     53.82 o 
  -6   5   7     5075.39     5369.50     83.94 o 
  -5   5   7        4.93       32.68     11.60 o 
  -4   5   7      640.93      436.42     59.68 o 
  -3   5   7     3808.12     3931.80    172.51 o 
  -2   5   7     3786.50     3664.82     72.56 o 
  -1   5   7     2550.56     3014.64     89.39 o 
   0   5   7     5460.75     5987.28    207.35 o 
   1   5   7     3700.54     3181.62    137.72 o 
   2   5   7     4867.50     4837.98    153.74 o 
   3   5   7     4594.80     4411.50    228.07 o 
   4   5   7     1843.34     2212.01    172.58 o 
   5   5   7      399.67      468.29     61.88 o 
   6   5   7        1.63        9.51      8.73 o 
 -10   6   7       95.58      103.86     33.61 o 
  -9   6   7      161.88      259.16     87.36 o 
  -8   6   7      170.80      274.87     86.54 o 
  -7   6   7        5.66       28.35     15.17 o 
  -6   6   7     1195.20     1234.06     42.97 o 
  -5   6   7      265.56      263.65     59.88 o 
  -4   6   7     4528.90     4790.17    406.63 o 
  -3   6   7        2.39       45.40     26.93 o 
  -2   6   7      482.90      606.30     55.19 o 
  -1   6   7      914.52      630.10    157.38 o 
   0   6   7     3420.86     3039.66    160.93 o 
   1   6   7      508.61      314.83     17.87 o 
   2   6   7      247.18      281.14     59.22 o 
   3   6   7      519.18      427.59     17.75 o 
   4   6   7     1814.08     1532.29     37.37 o 
   5   6   7      246.36      225.43     22.33 o 
   6   6   7      368.54      346.97     65.50 o 
  -9   7   7        9.57       34.43     24.58 o 
  -8   7   7      591.54      796.50     55.03 o 
  -7   7   7      251.51      355.51     83.56 o 
  -6   7   7       26.34       76.91     22.80 o 
  -5   7   7     1603.86     2432.78    175.44 o 
  -4   7   7     4806.55     5448.31    167.79 o 
  -3   7   7     5968.93     6505.47    702.37 o 
  -2   7   7      218.77      210.40     46.66 o 
  -1   7   7     7521.83     7527.86    684.78 o 
   0   7   7        1.16       22.86     23.54 o 
   1   7   7     3308.90     2988.48     71.86 o 
   2   7   7     1832.68     1949.17    332.47 o 
   3   7   7     1665.44     1349.00     35.83 o 
   4   7   7      324.94      353.59     24.20 o 
   5   7   7       58.99       31.46     23.66 o 
  -8   8   7       14.42       20.40     16.45 o 
  -7   8   7      467.62      678.48    266.87 o 
  -6   8   7       15.02       13.77     24.47 o 
  -5   8   7      976.67      814.35     26.25 o 
  -4   8   7     4914.67     5046.04    282.04 o 
  -3   8   7      132.59      127.46     26.70 o 
  -2   8   7    11386.92    12698.58    442.76 o 
  -1   8   7      414.08      129.29     13.31 o 
   0   8   7    15305.42    15564.16     97.24 o 
   1   8   7     4567.78     4942.78     62.22 o 
   2   8   7     1643.59     1666.05     44.65 o 
   3   8   7      197.38      125.72     32.57 o 
   4   8   7       76.22       72.04     57.36 o 
  -8   9   7      448.38      466.50     95.00 o 
  -7   9   7       59.45       67.72     38.22 o 
  -6   9   7       93.99       83.69     20.12 o 
  -5   9   7     1914.27     2051.45     47.25 o 
  -4   9   7     1718.86     1613.59     57.43 o 
  -3   9   7     5595.56     4960.94    477.55 o 
  -2   9   7      395.51      474.39     40.83 o 
  -1   9   7     9111.46    11147.77    885.00 o 
   0   9   7        1.93      160.60     34.79 o 
   1   9   7      677.35     1026.60    121.66 o 
   2   9   7       49.42       11.16     17.44 o 
   3   9   7      236.38      136.67     20.04 o 
   4   9   7       98.79       57.12     32.74 o 
  -7  10   7      243.71      274.76    105.31 o 
  -6  10   7      393.36      251.84    123.58 o 
  -5  10   7      212.51      119.93     34.52 o 
  -4  10   7     1559.35     1601.09     87.98 o 
  -3  10   7       32.11       -0.73      7.25 o 
  -2  10   7      473.58      422.88     32.94 o 
  -1  10   7      944.49      968.69     41.55 o 
   0  10   7     1394.07     1729.10    170.80 o 
   1  10   7      107.44       38.10     71.16 o 
   2  10   7      405.92      317.03     47.49 o 
   3  10   7      254.61      276.43     32.25 o 
  -5  11   7      771.74      829.56    128.36 o 
  -4  11   7      919.90      848.45     56.03 o 
  -3  11   7       30.36       20.91     18.38 o 
  -2  11   7        1.16       22.77     19.99 o 
  -1  11   7       64.11      255.51     23.79 o 
   0  11   7       10.41       48.56     19.43 o 
   1  11   7       29.22       75.39     66.91 o 
 -10   0   8     2258.54     2975.68     92.91 o 
  -8   0   8        6.09       11.33     23.44 o 
  -6   0   8      160.68      141.55     93.53 o 
  -4   0   8      547.25      471.02    130.61 o 
  -2   0   8     1450.95     1426.94     60.94 o 
   0   0   8    11324.69    12073.14    119.20 o 
   2   0   8     9233.00     9690.68    332.79 o 
   4   0   8    17025.35    15733.93   2513.51 o 
 -10   1   8      200.00      429.86     74.43 o 
  -9   1   8       78.38       85.68     33.61 o 
  -8   1   8        2.51       14.38     10.41 o 
  -7   1   8     2042.89     2155.84     64.34 o 
  -6   1   8      173.27      127.02     31.73 o 
  -5   1   8     4836.44     4453.56     82.77 o 
  -4   1   8     1169.34      973.81     64.86 o 
  -3   1   8     1049.22     1104.67     61.34 o 
  -2   1   8      137.56       98.28     90.12 o 
  -1   1   8        9.04       46.32     19.38 o 
   0   1   8       96.37       64.96     29.95 o 
   1   1   8    11754.64    12156.75    298.19 o 
   2   1   8     1114.52      861.06     20.42 o 
   3   1   8     9342.74     8838.07    244.35 o 
   4   1   8       10.29       30.27     10.80 o 
   5   1   8     3786.39     3741.83     76.00 o 
 -10   2   8     1087.70     1361.29     86.70 o 
  -9   2   8      387.73      427.16     32.56 o 
  -8   2   8        5.95        9.07     18.05 o 
  -7   2   8        5.44        4.34     19.87 o 
  -6   2   8      282.95      177.74     46.98 o 
  -5   2   8      418.75      434.77     34.26 o 
  -4   2   8     1423.45     1803.40    115.26 o 
  -3   2   8     1915.91     3070.00    191.08 o 
  -2   2   8     1251.21     1295.18     37.34 o 
  -1   2   8      468.85      361.27     24.86 o 
   0   2   8     8884.73     9866.03    335.76 o 
   1   2   8      386.32      568.79     64.87 o 
   2   2   8     1409.91     1119.44     32.29 o 
   3   2   8      187.01       79.55     15.97 o 
   4   2   8     2977.78     2686.71    110.77 o 
   5   2   8      361.77      263.84     39.53 o 
 -10   3   8      378.86      435.80     69.09 o 
  -9   3   8       52.80       34.50     26.45 o 
  -8   3   8       65.30       44.18     19.78 o 
  -7   3   8     2097.68     1891.49     53.14 o 
  -6   3   8     1267.06     1215.76     50.88 o 
  -5   3   8      250.20       70.05     11.72 o 
  -4   3   8     1519.59     1436.74     74.51 o 
  -3   3   8    15505.39    18110.85   1044.21 o 
  -2   3   8      355.48      329.04     26.30 o 
  -1   3   8     5433.69     5811.58    186.49 o 
   0   3   8     6555.60     6985.46    332.51 o 
   1   3   8     3710.80     3474.67    244.79 o 
   2   3   8      236.30      406.17    109.36 o 
   3   3   8       15.90       -4.20      6.43 o 
   4   3   8      137.75       94.46     19.83 o 
   5   3   8        7.41       53.67     39.87 o 
  -9   4   8     1623.73     1438.21     55.94 o 
  -8   4   8      359.12      247.88     26.05 o 
  -7   4   8      674.54      517.33     86.61 o 
  -6   4   8     2071.84     1885.50     53.05 o 
  -5   4   8      864.92      660.89     41.85 o 
  -4   4   8     3891.34     3601.34    102.04 o 
  -3   4   8     1884.12     2098.60    238.21 o 
  -2   4   8      992.36      886.77     29.46 o 
  -1   4   8    13038.82    14718.55    367.33 o 
   0   4   8     4176.91     3679.82     69.59 o 
   1   4   8     3841.41     3605.85    205.66 o 
   2   4   8       65.62       45.24     39.07 o 
   3   4   8     1174.97      934.83     31.47 o 
   4   4   8      570.44      338.86     40.31 o 
   5   4   8     2169.81     2653.05    324.41 o 
  -9   5   8      153.71      231.27     40.28 o 
  -8   5   8        3.52       19.88     16.34 o 
  -7   5   8     3861.23     4204.27    301.63 o 
  -6   5   8     1817.70     1465.58     89.33 o 
  -5   5   8      711.88      704.72    128.25 o 
  -4   5   8     2296.69     2129.73    128.84 o 
  -3   5   8     3629.40     3142.75    218.73 o 
  -2   5   8     1147.39      858.78     60.80 o 
  -1   5   8       89.07       30.96     20.68 o 
   0   5   8    10305.30    11260.59    401.38 o 
   1   5   8      114.23       35.34     15.84 o 
   2   5   8      159.37      109.85     33.02 o 
   3   5   8     1570.95     1413.20    130.36 o 
   4   5   8      232.57      290.14     58.65 o 
  -9   6   8      254.43      232.34     34.30 o 
  -8   6   8     1139.44     1673.64     86.91 o 
  -7   6   8      143.62      233.83     40.29 o 
  -6   6   8     2627.83     3013.43     94.44 o 
  -5   6   8      224.38      330.96    121.75 o 
  -4   6   8     3491.35     3773.73     52.28 o 
  -3   6   8      156.62      148.11     26.40 o 
  -2   6   8      198.94      259.90     42.19 o 
  -1   6   8      230.03       91.28     13.76 o 
   0   6   8     1890.15     1872.59     66.95 o 
   1   6   8      270.54      165.91     23.15 o 
   2   6   8      229.96      222.96     14.50 o 
   3   6   8      104.28       53.01     14.78 o 
   4   6   8     1349.73     1229.20     81.81 o 
  -8   7   8      664.21      634.40     49.29 o 
  -7   7   8     2615.93     3170.00    104.33 o 
  -6   7   8      173.22      256.78     28.14 o 
  -5   7   8     3470.05     5133.61    193.47 o 
  -4   7   8     1431.66     2223.90    310.41 o 
  -3   7   8     3508.72     3792.75    369.84 o 
  -2   7   8     1368.04      977.70     63.78 o 
  -1   7   8     1331.35     1156.67    169.95 o 
   0   7   8      237.79      131.86     62.30 o 
   1   7   8       26.54       26.26     27.03 o 
   2   7   8     2261.87     2332.90     74.14 o 
   3   7   8       12.51      -14.12     17.94 o 
  -7   8   8      760.45     1073.22    100.27 o 
  -6   8   8     1953.35     2455.38    114.75 o 
  -5   8   8      300.82      175.27     33.93 o 
  -4   8   8     8522.22    10441.31    753.29 o 
  -3   8   8      270.41      141.95     36.98 o 
  -2   8   8     2536.76     2079.43    112.15 o 
  -1   8   8      466.05      339.98     25.40 o 
   0   8   8      154.37       74.52     24.95 o 
   1   8   8     3400.37     3358.01     78.00 o 
   2   8   8      749.97      729.88    137.11 o 
   3   8   8      222.43      113.24     31.97 o 
  -6   9   8      272.41      184.49     37.87 o 
  -5   9   8     3163.25     3774.70    380.41 o 
  -4   9   8      196.94       78.66     27.26 o 
  -3   9   8     3667.13     3402.37    194.40 o 
  -2   9   8     1956.31     1866.10    264.14 o 
  -1   9   8     3938.99     4031.11    303.68 o 
   0   9   8      123.32      217.07     48.56 o 
   1   9   8       20.92       45.10     26.18 o 
  -4  10   8     1457.36      981.15     89.16 o 
  -3  10   8      771.66      417.71     45.99 o 
  -2  10   8      523.08      312.41    170.97 o 
  -1  10   8       71.77       87.63     21.53 o 
   0  10   8      564.43      498.45     45.51 o 
  -8   0   9      311.19      202.01     31.01 o 
  -6   0   9       43.14        6.09     13.36 o 
  -4   0   9       10.74        2.76     13.69 o 
  -2   0   9     3260.21     3323.54     79.04 o 
   0   0   9    20261.16    25098.53   1561.08 o 
   2   0   9     6258.33     6913.25     74.69 o 
   4   0   9     4424.84     4080.40    728.36 o 
  -9   1   9      200.89       83.69     29.69 o 
  -8   1   9      309.11      298.05     40.87 o 
  -7   1   9      799.48      719.46     42.94 o 
  -6   1   9       98.72       77.23     18.11 o 
  -5   1   9       21.77       13.20     12.34 o 
  -4   1   9      113.09      149.54     43.13 o 
  -3   1   9    10522.62    10514.88    154.67 o 
  -2   1   9      849.32      822.09     72.55 o 
  -1   1   9     3734.03     3660.71     76.35 o 
   0   1   9     2771.11     3218.11    348.29 o 
   1   1   9    10678.75    11329.93    313.37 o 
   2   1   9     1299.19     1206.71     30.29 o 
   3   1   9     2299.52     2129.32     40.37 o 
   4   1   9       29.57       17.69     11.39 o 
  -9   2   9       67.83       89.96     25.98 o 
  -8   2   9       10.18       23.53     14.68 o 
  -7   2   9     1696.63     1736.14     56.15 o 
  -6   2   9     1670.74     1577.25    153.25 o 
  -5   2   9     2407.75     2355.92    118.17 o 
  -4   2   9     5920.59     6692.30    373.22 o 
  -3   2   9      338.84      946.11     94.35 o 
  -2   2   9     6124.82     5550.84    339.63 o 
  -1   2   9      918.37      780.49     83.12 o 
   0   2   9     6657.62     6262.73    190.06 o 
   1   2   9     2715.45     3493.86     85.62 o 
   2   2   9       11.58        8.61      6.22 o 
   3   2   9      765.53      394.21     58.95 o 
  -8   3   9      157.00      164.37     36.82 o 
  -7   3   9     2388.23     2469.95     76.90 o 
  -6   3   9      234.60       92.84     20.77 o 
  -5   3   9      530.50      457.80     42.36 o 
  -4   3   9     5797.71     7537.21     90.16 o 
  -3   3   9     8321.88    10323.46    351.47 o 
  -2   3   9      435.36      359.85     28.81 o 
  -1   3   9     1660.01     1602.23    104.11 o 
   0   3   9      101.86       75.91     10.21 o 
   1   3   9      562.14      542.60    132.26 o 
   2   3   9     2680.06     2364.37     89.02 o 
   3   3   9       16.37       -1.32      7.62 o 
  -8   4   9      202.12      128.06     44.14 o 
  -7   4   9      635.48      618.97     73.30 o 
  -6   4   9     1889.00     1627.11    185.09 o 
  -5   4   9      253.35      205.81     30.72 o 
  -4   4   9     2936.62     3133.22    442.16 o 
  -3   4   9     2626.89     2785.30     73.67 o 
  -2   4   9      643.12      675.12     94.36 o 
  -1   4   9     1813.80     1571.23     41.66 o 
   0   4   9     1621.59     1324.53     45.01 o 
   1   4   9      161.78      160.48     38.74 o 
   2   4   9       12.95       22.00     22.75 o 
   3   4   9      747.64      436.77     31.45 o 
  -7   5   9     2862.56     2497.21     63.48 o 
  -6   5   9       18.99       14.56     12.79 o 
  -5   5   9       31.87       20.81     14.13 o 
  -4   5   9     3355.98     2989.37    186.05 o 
  -3   5   9      294.16      153.20     35.01 o 
  -2   5   9      212.98       39.19     11.17 o 
  -1   5   9      104.76       -2.93      9.61 o 
   0   5   9     1114.94      959.87     48.25 o 
   1   5   9     1100.21     1099.16     37.52 o 
   2   5   9     1090.72     1137.40     49.73 o 
  -7   6   9      606.46      525.81     36.60 o 
  -6   6   9      556.23      482.95     51.27 o 
  -5   6   9      283.33      156.24     29.30 o 
  -4   6   9        4.54       20.88     13.24 o 
  -3   6   9       96.99       11.90     11.55 o 
  -2   6   9     1496.93      995.87     34.47 o 
  -1   6   9       11.94       -9.03      9.19 o 
   0   6   9      363.85       82.84     80.64 o 
   1   6   9     1122.25      929.73    133.35 o 
   2   6   9     1273.69     1005.60     46.54 o 
  -6   7   9       34.97       81.42     23.59 o 
  -5   7   9      648.51      637.07     39.97 o 
  -4   7   9      526.85      501.48     34.23 o 
  -3   7   9        5.50       22.38     24.92 o 
  -2   7   9     2757.10     2248.06     48.24 o 
  -1   7   9       23.14      -10.76     10.76 o 
   0   7   9      677.68      354.47     50.19 o 
   1   7   9       12.62       22.10     13.65 o 
  -4   8   9     2909.62     2581.79     88.41 o 
  -3   8   9      523.84      249.91     71.83 o 
  -2   8   9       21.24        0.64     11.39 o 
  -1   8   9        9.36        0.64     10.21 o 
  -6   0  10     3315.81     3486.80    203.75 o 
  -4   0  10     3946.43     3469.98    102.40 o 
  -2   0  10     3437.16     3589.89     68.47 o 
   0   0  10     3782.44     3971.76    172.21 o 
  -7   1  10     3621.41     3912.78     78.26 o 
  -6   1  10      402.55      456.81     64.68 o 
  -5   1  10      785.94      651.82     61.26 o 
  -4   1  10        3.81       20.18     63.38 o 
  -3   1  10     8172.43     9272.42    981.90 o 
  -2   1  10     2871.21     2545.21     65.86 o 
  -1   1  10     1178.20     1280.28    232.54 o 
   0   1  10     2333.90     2303.21    162.76 o 
   1   1  10     2117.85     2263.54     68.16 o 
  -6   2  10     3309.13     4328.63    132.59 o 
  -5   2  10      103.02       20.53     13.25 o 
  -4   2  10     6689.18     7451.10    282.00 o 
  -3   2  10     1948.79     2885.51     69.08 o 
  -2   2  10     1769.01     1819.48    133.22 o 
  -1   2  10     3503.84     3212.58    292.84 o 
   0   2  10      838.83      815.42     44.41 o 
   1   2  10     1564.38     1395.64     75.41 o 
  -6   3  10      108.50      138.83     32.82 o 
  -5   3  10     1325.58     1299.96     34.17 o 
  -4   3  10       50.08       29.73     22.63 o 
  -3   3  10     5992.80     8026.53    180.94 o 
  -2   3  10     3016.12     3115.21    132.82 o 
  -1   3  10       16.15       25.02     15.37 o 
   0   3  10      530.57      538.95     40.60 o 
  -5   4  10       21.40       11.73     18.22 o 
  -4   4  10      997.25      915.44    139.48 o 
  -3   4  10      199.72      227.97     94.10 o 
  -2   4  10      223.78       50.34     15.53 o 
  -1   4  10      130.55       48.45     13.80 o 
   0   4  10     1536.36      985.41     76.70 o 
  -4   5  10      625.08      554.26    153.33 o 
  -3   5  10      248.68       75.69     24.45 o 
  -2   5  10      738.32      523.44     42.17 o 
                                                 
